# Supplementary material for: 4-[(1H-Benzotriazol-1-yl)meth­yl]benzo­nitrile
Source: Acta Crystallogr Sect E Struct Rep Online. 2008 May 3;64(Pt 6):o975. doi: 10.1107/S1600536808010969 (PMC2961422; doi:10.1107/S1600536808010969)
Supplement: Supplementary file 1 [file e-64-0o975-sup1.cif]

##############################################################################
###                                                                        ###
###        Electronic paper (Acta Crystallographica Section E)             ###
###                                                                        ###
##############################################################################
#                                                                            #
# This CIF contains the data in a paper accepted for publication in Acta     #
# Crystallographica Section E. It conforms to the requirements of Notes      #
# for Authors for Section E, and has been peer reviewed under the auspices   #
# of the IUCr Commission on Journals.                                        #
#                                                                            #
# Full details of the Crystallographic Information File format               #
# are given in the paper "The Crystallographic Information File (CIF):       #
# a New Standard Archive File for Crystallography" by S. R. Hall, F. H.      #
# Allen and I. D. Brown [Acta Cryst. (1991), A47, 655-685].                  #
#                                                                            #
# The current version of the core CIF dictionary is obtainable from          #
# ftp://ftp.iucr.org/pub/cif_core.dic. The current version number is 2.4.    #
#                                                                            #
# Software is freely available for graphical display of the structure(s) in  #
# this CIF.  For information consult the CIF home page http://www.iucr.org/  #
# cif/home.html                                                              #
#                                                                            #
# This file may be used for bona fide research purposes within the           #
# scientific community so long as proper attribution is given to the journal # 
# article from which it was obtained.                                        #
#                                                                            #
##############################################################################
                                             
data_I
_audit_creation_method     SHELXL-97
_chemical_name_systematic
;
4-[(1<i>H</i>-Benzotriazol-1-yl)methyl]benzonitrile
;
_chemical_name_common     ?
_chemical_formula_moiety     'C14 H10 N4'
_chemical_formula_sum     'C14 H10 N4'
_chemical_formula_iupac     'C14 H10 N4'
_chemical_formula_weight     234.26
_chemical_melting_point     ?
_symmetry_cell_setting     monoclinic
_symmetry_space_group_name_H-M     'P 21/n'
_symmetry_space_group_name_Hall     '-P 2yn'
loop_
    _symmetry_equiv_pos_as_xyz
    'x, y, z'
    '-x+1/2, y+1/2, -z+1/2'
    '-x, -y, -z'
    'x-1/2, -y-1/2, z-1/2'
_cell_length_a     8.1912(13)
_cell_length_b     19.0520(9)
_cell_length_c     8.6610(6)
_cell_angle_alpha     90.00
_cell_angle_beta     118.0390(10)
_cell_angle_gamma     90.00
_cell_volume     1193.0(2)
_cell_formula_units_Z     4
_cell_measurement_reflns_used     2264
_cell_measurement_theta_min     3.0125
_cell_measurement_theta_max     27.3564
_cell_measurement_temperature     293(2)
_exptl_crystal_description     'Block'
_exptl_crystal_colour     'Yellow'
_exptl_crystal_size_max     0.5000
_exptl_crystal_size_mid     0.4000
_exptl_crystal_size_min     0.4000
_exptl_crystal_density_diffrn     1.304
_exptl_crystal_density_meas     ?
_exptl_crystal_density_method     'not measured'
_exptl_crystal_F_000     488
_exptl_absorpt_coefficient_mu     0.082
_exptl_absorpt_correction_type     'multi-scan'
_exptl_absorpt_process_details     '(CrystalClear; Rigaku, 2005)'
_exptl_absorpt_correction_T_min     0.960
_exptl_absorpt_correction_T_max     0.969
_exptl_special_details
;
;
_diffrn_ambient_temperature     293(2)
_diffrn_radiation_type     MoK\a
_diffrn_radiation_wavelength     0.71073
_diffrn_radiation_source     'fine-focus sealed tube'
_diffrn_radiation_monochromator     graphite
_diffrn_measurement_device_type     'Rigaku Mercury2'
_diffrn_measurement_method     'CCD Profile fitting'
_diffrn_detector_area_resol_mean     13.6612
_diffrn_reflns_number     11866
_diffrn_reflns_av_R_equivalents     0.0469
_diffrn_reflns_av_sigmaI/netI     0.0298
_diffrn_reflns_theta_min     3.01
_diffrn_reflns_theta_max     27.46
_diffrn_reflns_theta_full     27.46
_diffrn_measured_fraction_theta_max     0.995
_diffrn_measured_fraction_theta_full     0.995
_diffrn_reflns_limit_h_min     -10
_diffrn_reflns_limit_h_max     10
_diffrn_reflns_limit_k_min     -24
_diffrn_reflns_limit_k_max     24
_diffrn_reflns_limit_l_min     -11
_diffrn_reflns_limit_l_max     11
_diffrn_standards_number     ?
_diffrn_standards_interval_count     ?
_diffrn_standards_interval_time     ?
_diffrn_standards_decay_%     ?
_refine_special_details
;
Refinement of <i>F</i>^2^ against ALL reflections. The weighted <i>R</i>-factor
<i>wR</i> and goodness of fit <i>S</i> are based on <i>F</i>^2^, conventional
<i>R</i>-factors <i>R</i> are based on <i>F</i>, with <i>F</i> set to zero for
negative <i>F</i>^2^. The threshold expression of <i>F</i>^2^ >
\s(<i>F</i>^2^) is used only for calculating <i>R</i>-factors(gt) <i>etc</i>.
and is not relevant to the choice of reflections for refinement.
<i>R</i>-factors based on <i>F</i>^2^ are statistically about twice as large
as those based on <i>F</i>, and <i>R</i>- factors based on ALL data will be
even larger.
;
_reflns_number_total     2715
_reflns_number_gt     1903
_reflns_threshold_expression     I>2\s(I)
_refine_ls_structure_factor_coef     Fsqd
_refine_ls_matrix_type     full
_refine_ls_R_factor_all     0.0987
_refine_ls_R_factor_gt     0.0669
_refine_ls_wR_factor_gt     0.1625
_refine_ls_wR_factor_ref     0.1818
_refine_ls_goodness_of_fit_ref     1.091
_refine_ls_restrained_S_all     1.091
_refine_ls_number_reflns     2715
_refine_ls_number_parameters     163
_refine_ls_number_restraints     0
_refine_ls_hydrogen_treatment     constr
_refine_ls_weighting_scheme     calc
_refine_ls_weighting_details
         'calc w=1/[\s^2^(Fo^2^)+(0.0763P)^2^+0.2728P] where P=(Fo^2^+2Fc^2^)/3'
_atom_sites_solution_hydrogens     geom
_atom_sites_solution_primary     direct
_atom_sites_solution_secondary     difmap
_refine_ls_shift/su_max     0.002
_refine_ls_shift/su_mean     0.000
_refine_diff_density_max     0.341
_refine_diff_density_min     -0.166
_refine_ls_extinction_method     none
_refine_ls_extinction_coef     ?
loop_
    _atom_type_symbol
    _atom_type_description
    _atom_type_scat_dispersion_real
    _atom_type_scat_dispersion_imag
    _atom_type_scat_source
    'C' 'C' 0.0033 0.0016
                         'International Tables Vol C Tables 4.2.6.8 and 6.1.1.4'
    'H' 'H' 0.0000 0.0000
                         'International Tables Vol C Tables 4.2.6.8 and 6.1.1.4'
    'N' 'N' 0.0061 0.0033
                         'International Tables Vol C Tables 4.2.6.8 and 6.1.1.4'
_computing_data_collection     'CrystalClear (Rigaku, 2005)'
_computing_cell_refinement     'CrystalClear (Rigaku, 2005)'
_computing_data_reduction     'CrystalClear (Rigaku, 2005)'
_computing_structure_solution     'SHELXS97 (Sheldrick, 2008)'
_computing_structure_refinement     'SHELXL97 (Sheldrick, 2008)'
_computing_molecular_graphics     'SHELXTL (Sheldrick, 2008)'
_computing_publication_material     'SHELXTL (Sheldrick, 2008)'
loop_
    _atom_site_type_symbol
    _atom_site_label
    _atom_site_fract_x
    _atom_site_fract_y
    _atom_site_fract_z
    _atom_site_U_iso_or_equiv
    _atom_site_adp_type
    _atom_site_calc_flag
    _atom_site_refinement_flags
    _atom_site_occupancy
    _atom_site_disorder_assembly
    _atom_site_disorder_group
    C C1 0.7006(4) 0.10232(14) 0.9067(4) 0.0662(7) Uani d . 1 . .
    H H1A 0.6891 0.1496 0.8769 0.079 Uiso d R 1 . .
    C C2 0.8443(4) 0.07658(15) 1.0621(4) 0.0714(7) Uani d . 1 . .
    H H2B 0.9320 0.1081 1.1380 0.086 Uiso d R 1 . .
    C C3 0.8630(4) 0.00549(15) 1.1096(4) 0.0706(7) Uani d . 1 . .
    C C4 0.7387(4) -0.04391(14) 1.0033(4) 0.0674(7) Uani d . 1 . .
    H H4A 0.7493 -0.0911 1.0344 0.081 Uiso d R 1 . .
    C C5 0.5915(3) -0.01855(12) 0.8418(3) 0.0554(6) Uani d U 1 . .
    C C6 0.5771(3) 0.05233(12) 0.8006(3) 0.0546(6) Uani d U 1 . .
    C C7 0.3403(4) 0.11817(13) 0.5272(3) 0.0631(6) Uani d . 1 . .
    H H7A 0.2790 0.1033 0.4058 0.076 Uiso d R 1 . .
    H H7B 0.4372 0.1510 0.5420 0.076 Uiso d R 1 . .
    C C8 0.2010(3) 0.15545(12) 0.5681(3) 0.0513(5) Uani d . 1 . .
    C C9 0.2298(3) 0.22412(12) 0.6302(3) 0.0626(6) Uani d . 1 . .
    H H9A 0.3379 0.2474 0.6504 0.075 Uiso d R 1 . .
    C C10 0.0989(3) 0.25833(13) 0.6624(3) 0.0616(6) Uani d . 1 . .
    H H10A 0.1182 0.3044 0.7026 0.074 Uiso d R 1 . .
    C C11 -0.0614(3) 0.22289(11) 0.6339(3) 0.0515(5) Uani d . 1 . .
    C C12 -0.0901(3) 0.15394(12) 0.5744(3) 0.0583(6) Uani d . 1 . .
    H H12A -0.1967 0.1302 0.5566 0.070 Uiso d R 1 . .
    C C13 0.0408(3) 0.12081(12) 0.5417(3) 0.0574(6) Uani d . 1 . .
    H H13A 0.0212 0.0747 0.5015 0.069 Uiso d R 1 . .
    C C14 -0.2037(4) 0.25735(12) 0.6617(3) 0.0621(6) Uani d . 1 . .
    N N1 0.4254(3) 0.05596(10) 0.6402(3) 0.0574(5) Uani d U 1 . .
    N N2 0.3499(3) -0.00893(11) 0.5862(3) 0.0684(6) Uani d U 1 . .
    N N3 0.4492(3) -0.05515(11) 0.7082(3) 0.0688(6) Uani d U 1 . .
    N N4 -0.3207(3) 0.28251(13) 0.6795(4) 0.0841(8) Uani d . 1 . .
    H H3B 0.9617 -0.0085 1.2151 0.101 Uiso d R 1 . .
loop_
    _atom_site_aniso_label
    _atom_site_aniso_U_11
    _atom_site_aniso_U_22
    _atom_site_aniso_U_33
    _atom_site_aniso_U_12
    _atom_site_aniso_U_13
    _atom_site_aniso_U_23
    C1 0.0730(16) 0.0558(14) 0.0776(18) -0.0081(12) 0.0417(14) -0.0063(12)
    C2 0.0659(16) 0.0753(18) 0.0646(17) -0.0119(13) 0.0238(13) -0.0063(13)
    C3 0.0653(16) 0.0776(18) 0.0631(16) -0.0004(13) 0.0253(13) -0.0002(13)
    C4 0.0726(17) 0.0598(15) 0.0774(18) 0.0070(12) 0.0417(15) 0.0072(13)
    C5 0.0539(13) 0.0533(13) 0.0677(15) -0.0040(10) 0.0358(12) -0.0103(11)
    C6 0.0604(14) 0.0511(12) 0.0641(14) 0.0022(10) 0.0390(12) -0.0023(10)
    C7 0.0645(15) 0.0679(15) 0.0641(15) 0.0104(12) 0.0361(12) 0.0075(12)
    C8 0.0492(12) 0.0554(13) 0.0497(12) 0.0039(9) 0.0235(10) 0.0039(10)
    C9 0.0508(13) 0.0606(15) 0.0791(17) -0.0085(10) 0.0327(12) -0.0035(12)
    C10 0.0604(14) 0.0509(13) 0.0748(16) -0.0079(11) 0.0328(12) -0.0098(11)
    C11 0.0509(12) 0.0520(12) 0.0526(13) 0.0003(9) 0.0252(10) -0.0016(10)
    C12 0.0527(13) 0.0531(13) 0.0713(15) -0.0084(10) 0.0310(12) -0.0083(11)
    C13 0.0583(14) 0.0478(12) 0.0672(15) -0.0029(10) 0.0303(12) -0.0084(10)
    C14 0.0659(15) 0.0530(13) 0.0762(16) -0.0044(11) 0.0408(13) -0.0065(12)
    N1 0.0533(11) 0.0651(12) 0.0564(12) 0.0047(9) 0.0279(9) -0.0029(9)
    N2 0.0658(13) 0.0603(13) 0.0782(15) 0.0012(10) 0.0330(11) -0.0047(11)
    N3 0.0681(13) 0.0547(12) 0.0851(15) -0.0019(10) 0.0373(12) -0.0069(11)
    N4 0.0786(16) 0.0733(15) 0.119(2) -0.0010(12) 0.0622(16) -0.0153(14)
_geom_special_details
;
All e.s.d.'s (except the e.s.d. in the dihedral angle between two l.s. planes)
are estimated using the full covariance matrix. The cell e.s.d.'s are taken
into account individually in the estimation of e.s.d.'s in distances, angles
and torsion angles; correlations between e.s.d.'s in cell parameters are only
used when they are defined by crystal symmetry. An approximate (isotropic)
treatment of cell e.s.d.'s is used for estimating e.s.d.'s involving l.s.
planes.
;
loop_
    _geom_bond_atom_site_label_1
    _geom_bond_atom_site_label_2
    _geom_bond_site_symmetry_2
    _geom_bond_distance
    _geom_bond_publ_flag
    C1 C6 . 1.379(3) ?
    C1 C2 . 1.396(4) ?
    C1 H1A . 0.9301 ?
    C2 C3 . 1.403(4) ?
    C2 H2B . 0.9300 ?
    C3 C4 . 1.374(4) ?
    C3 H3B . 0.9299 ?
    C4 C5 . 1.435(4) ?
    C4 H4A . 0.9300 ?
    C5 N3 . 1.384(3) ?
    C5 C6 . 1.387(3) ?
    C6 N1 . 1.362(3) ?
    C7 N1 . 1.486(3) ?
    C7 C8 . 1.521(3) ?
    C7 H7A . 0.9700 ?
    C7 H7B . 0.9700 ?
    C8 C13 . 1.388(3) ?
    C8 C9 . 1.392(3) ?
    C9 C10 . 1.391(3) ?
    C9 H9A . 0.9299 ?
    C10 C11 . 1.391(3) ?
    C10 H10A . 0.9300 ?
    C11 C12 . 1.390(3) ?
    C11 C14 . 1.453(3) ?
    C12 C13 . 1.383(3) ?
    C12 H12A . 0.9299 ?
    C13 H13A . 0.9300 ?
    C14 N4 . 1.145(3) ?
    N1 N2 . 1.363(3) ?
    N2 N3 . 1.321(3) ?
loop_
    _geom_angle_atom_site_label_1
    _geom_angle_atom_site_label_2
    _geom_angle_atom_site_label_3
    _geom_angle_site_symmetry_1
    _geom_angle_site_symmetry_3
    _geom_angle
    _geom_angle_publ_flag
    C6 C1 C2 . . 114.9(2) ?
    C6 C1 H1A . . 122.5 ?
    C2 C1 H1A . . 122.5 ?
    C1 C2 C3 . . 123.2(2) ?
    C1 C2 H2B . . 118.4 ?
    C3 C2 H2B . . 118.4 ?
    C4 C3 C2 . . 121.4(2) ?
    C4 C3 H3B . . 119.4 ?
    C2 C3 H3B . . 119.3 ?
    C3 C4 C5 . . 116.2(2) ?
    C3 C4 H4A . . 121.9 ?
    C5 C4 H4A . . 121.9 ?
    N3 C5 C6 . . 109.8(2) ?
    N3 C5 C4 . . 129.6(2) ?
    C6 C5 C4 . . 120.6(2) ?
    N1 C6 C1 . . 132.6(2) ?
    N1 C6 C5 . . 103.8(2) ?
    C1 C6 C5 . . 123.6(2) ?
    N1 C7 C8 . . 112.97(18) ?
    N1 C7 H7A . . 109.0 ?
    C8 C7 H7A . . 109.0 ?
    N1 C7 H7B . . 109.0 ?
    C8 C7 H7B . . 109.0 ?
    H7A C7 H7B . . 107.8 ?
    C13 C8 C9 . . 119.1(2) ?
    C13 C8 C7 . . 119.6(2) ?
    C9 C8 C7 . . 121.3(2) ?
    C10 C9 C8 . . 120.7(2) ?
    C10 C9 H9A . . 119.6 ?
    C8 C9 H9A . . 119.6 ?
    C11 C10 C9 . . 119.3(2) ?
    C11 C10 H10A . . 120.4 ?
    C9 C10 H10A . . 120.4 ?
    C12 C11 C10 . . 120.4(2) ?
    C12 C11 C14 . . 118.6(2) ?
    C10 C11 C14 . . 121.0(2) ?
    C13 C12 C11 . . 119.7(2) ?
    C13 C12 H12A . . 120.2 ?
    C11 C12 H12A . . 120.2 ?
    C12 C13 C8 . . 120.8(2) ?
    C12 C13 H13A . . 119.6 ?
    C8 C13 H13A . . 119.6 ?
    N4 C14 C11 . . 177.3(3) ?
    C6 N1 N2 . . 110.69(19) ?
    C6 N1 C7 . . 129.3(2) ?
    N2 N1 C7 . . 120.0(2) ?
    N3 N2 N1 . . 108.7(2) ?
    N2 N3 C5 . . 107.0(2) ?
data_global
_journal_date_recd_electronic     2008-04-07
_journal_date_accepted     2008-04-19
_journal_name_full     'Acta Crystallographica, Section E'
_journal_year     2008
_journal_volume     64
_journal_issue      6
_journal_page_first     o975
_journal_page_last     o975
_journal_paper_category     QO
_journal_coeditor_code     RZ2206
_publ_contact_author_name     'Wen-Xiang Wang'
_publ_contact_author_address
;
Ordered Matter Science Research Center, College of Chemistry and Chemical
Engineering, Southeast UniVersity,
Nanjing 210096, People's Republic of China
;
_publ_contact_author_email     'wxwang1109@yahoo.com'
_publ_contact_author_fax     ?
_publ_contact_author_phone     ?
_publ_section_title
;
4-[(1<i>H</i>-Benzotriazol-1-yl)methyl]benzonitrile
;
loop_
    _publ_author_name
    _publ_author_footnote
    _publ_author_address
    'Wang, Wen-Xiang' .
;
Ordered Matter Science Research Center, College of Chemistry and Chemical
Engineering, Southeast UniVersity,
Nanjing 210096, People's Republic of China
;
    'Zhao, Hong' .
;
Ordered Matter Science Research Center, College of Chemistry and Chemical
Engineering, Southeast UniVersity,
Nanjing 210096, People's Republic of China
;
