# Supplementary material for: 4-[(1H-Benzotriazol-1-yl)meth­yl]benzo­nitrile
Source: Acta Crystallogr Sect E Struct Rep Online. 2008 May 3;64(Pt 6):o975. doi: 10.1107/S1600536808010969 (PMC2961422; doi:10.1107/S1600536808010969)
Supplement: Supplementary file 2 [file e-64-0o975-Isup2.hkl]

# 
# h,k,l, Fc-squared, Fo-squared, sigma(Fo-squared) and status flag 
# 
data_I
_shelx_title ' zh in P2(1)/n' 
_shelx_refln_list_code          4 
_shelx_F_calc_maximum      143.69 
_exptl_crystal_F_000       488.00 
_reflns_d_resolution_high  0.7706 
 
loop_ 
 _symmetry_equiv_pos_as_xyz 
 'x, y, z' 
 '-x+1/2, y+1/2, -z+1/2' 
 '-x, -y, -z' 
 'x-1/2, -y-1/2, z-1/2' 
 
_cell_length_a     8.1912 
_cell_length_b    19.0520 
_cell_length_c     8.6610 
_cell_angle_alpha  90.000 
_cell_angle_beta  118.039 
_cell_angle_gamma  90.000 
 
_shelx_F_squared_multiplier     1.000 
 
loop_ 
 _refln_index_h 
 _refln_index_k 
 _refln_index_l 
 _refln_F_squared_calc 
 _refln_F_squared_meas 
 _refln_F_squared_sigma 
 _refln_observed_status 
   2   0   0      638.17      554.66      3.86 o 
   4   0   0      330.95      348.01      5.32 o 
   6   0   0      117.63      130.60     15.24 o 
   8   0   0       59.41       62.19      7.26 o 
   1   1   0     2101.58     1990.32      7.45 o 
   2   1   0        5.61       13.31      0.71 o 
   3   1   0       13.89       13.09      0.87 o 
   4   1   0      130.01      134.48      3.80 o 
   5   1   0       71.52       81.85      2.47 o 
   6   1   0       30.83       32.51      3.21 o 
   7   1   0       45.10       43.75      3.99 o 
   8   1   0        2.22        5.62      2.58 o 
   9   1   0        0.98        2.21      1.33 o 
   1   2   0      270.96      284.80      2.31 o 
   2   2   0     1209.89     1143.14      7.56 o 
   3   2   0      525.28      523.79      4.42 o 
   4   2   0      274.71      266.13      4.36 o 
   5   2   0       10.54        9.79      1.23 o 
   6   2   0        0.39        0.78      1.50 o 
   7   2   0        5.88        7.13      2.20 o 
   8   2   0        2.95        4.12      2.01 o 
   9   2   0        1.14        3.16      1.70 o 
   1   3   0     5793.25     5335.92     16.42 o 
   2   3   0      531.67      522.05      4.77 o 
   3   3   0        1.38        1.17      0.46 o 
   4   3   0      196.14      179.38      3.53 o 
   5   3   0       16.01       16.68      1.45 o 
   6   3   0      159.25      166.20      7.95 o 
   7   3   0      131.70      149.00      8.32 o 
   8   3   0        4.26        3.56      1.80 o 
   9   3   0        0.08        1.11      1.68 o 
   0   4   0     4206.16     3889.38     15.59 o 
   1   4   0      905.62      823.73      5.58 o 
   2   4   0       46.72       44.04      1.60 o 
   3   4   0      259.02      326.44      4.97 o 
   4   4   0      174.23      172.89      3.51 o 
   5   4   0       75.43       83.41      2.75 o 
   6   4   0       67.60       68.08      3.11 o 
   7   4   0       46.34       52.02      4.06 o 
   8   4   0        5.42        4.59      2.27 o 
   9   4   0        1.14        2.79      1.24 o 
   1   5   0        2.93       12.01      1.16 o 
   2   5   0       44.05       25.81      1.07 o 
   3   5   0      217.24      233.57      4.12 o 
   4   5   0      165.97      159.34      3.97 o 
   5   5   0       81.58       84.93      3.08 o 
   6   5   0       48.84       47.82      2.90 o 
   7   5   0       11.35       12.83      2.44 o 
   8   5   0        0.16        2.67      1.95 o 
   9   5   0        0.00        5.52      1.59 o 
   0   6   0     1667.27     1692.12      9.88 o 
   1   6   0      405.79      442.28      3.04 o 
   2   6   0       28.92       36.34      1.50 o 
   3   6   0     1203.76     1168.10     10.19 o 
   4   6   0      188.61      169.13      4.13 o 
   5   6   0        1.69        2.13      1.81 o 
   6   6   0        6.82        3.46      1.31 o 
   7   6   0       56.75       61.17      4.72 o 
   8   6   0       11.08        7.96      2.28 o 
   9   6   0        3.23        4.73      2.04 o 
   1   7   0      301.52      283.32      4.22 o 
   2   7   0        4.60       10.59      1.29 o 
   3   7   0      374.18      361.56      5.07 o 
   4   7   0      142.59      151.57      5.66 o 
   5   7   0       35.07       35.73      2.34 o 
   6   7   0        6.77        8.97      1.55 o 
   7   7   0       43.43       50.21      4.27 o 
   8   7   0       17.54       16.43      2.92 o 
   0   8   0     1307.87     1426.27     16.32 o 
   1   8   0        5.68        4.77      1.92 o 
   2   8   0      332.18      287.16      3.57 o 
   3   8   0        5.03        5.42      1.22 o 
   4   8   0       90.66       89.18      5.46 o 
   5   8   0       16.12       13.19      1.79 o 
   6   8   0       48.90       58.89      3.91 o 
   7   8   0        0.05        3.08      1.39 o 
   8   8   0        1.11        3.13      3.62 o 
   1   9   0      814.76      823.64      7.23 o 
   2   9   0        5.81        7.17      1.47 o 
   3   9   0      574.51      547.96      6.14 o 
   4   9   0        0.30        2.39      1.15 o 
   5   9   0       12.42       11.11      1.64 o 
   6   9   0        0.21        3.10      1.59 o 
   7   9   0       33.17       31.93      3.57 o 
   8   9   0        7.22        8.21      2.91 o 
   0  10   0      680.59      744.07      9.20 o 
   1  10   0      579.77      564.05     13.94 o 
   2  10   0      169.28      148.15      3.79 o 
   3  10   0       34.87       46.27      3.92 o 
   4  10   0       21.59       17.38      1.39 o 
   5  10   0        0.01       -0.73      1.52 o 
   6  10   0      157.57      172.09      5.94 o 
   7  10   0        0.01        1.65      1.16 o 
   8  10   0        8.39        6.42      2.23 o 
   1  11   0       47.68       37.87      1.92 o 
   2  11   0        7.01        8.34      1.50 o 
   3  11   0       20.67       16.13      1.37 o 
   4  11   0       31.21       28.63      2.22 o 
   5  11   0       55.65       50.28      3.33 o 
   6  11   0        5.10        2.92      1.63 o 
   7  11   0        0.85        2.00      1.45 o 
   8  11   0        2.34        4.37      2.68 o 
   0  12   0        6.60        5.89      1.23 o 
   1  12   0      125.17      126.25      2.87 o 
   2  12   0       95.91       94.53      2.87 o 
   3  12   0      684.68      654.86      6.07 o 
   4  12   0      111.64       99.20      2.97 o 
   5  12   0       32.25       40.21      2.85 o 
   6  12   0       16.21       21.79      2.47 o 
   7  12   0        3.17        1.29      1.47 o 
   8  12   0        2.17        0.33      2.19 o 
   1  13   0      160.84      197.80      4.61 o 
   2  13   0        7.73        7.13      2.14 o 
   3  13   0      166.75      147.82      6.39 o 
   4  13   0        2.15        0.56      0.95 o 
   5  13   0        4.02        2.73      1.23 o 
   6  13   0        5.63        5.45      1.27 o 
   7  13   0        7.87       10.71      3.08 o 
   0  14   0       71.69       63.08      2.39 o 
   1  14   0        8.82        7.33      1.12 o 
   2  14   0       12.40       10.52      1.44 o 
   3  14   0       63.95       68.71      4.14 o 
   4  14   0       22.36       27.86      2.52 o 
   5  14   0        8.60        9.61      2.30 o 
   6  14   0        1.01        4.88      1.65 o 
   7  14   0        0.07        1.64      1.41 o 
   1  15   0        4.01        1.88      1.01 o 
   2  15   0       40.67       44.90      3.14 o 
   3  15   0       11.72        9.68      2.04 o 
   4  15   0      401.56      462.05     12.19 o 
   5  15   0        2.27        2.75      1.17 o 
   6  15   0        2.06        0.07      1.73 o 
   7  15   0        2.18        5.47      1.97 o 
   0  16   0       11.92       11.44      3.09 o 
   1  16   0       48.49       34.81      2.72 o 
   2  16   0      106.63      105.63      4.66 o 
   3  16   0       79.90       82.83      4.38 o 
   4  16   0       29.09       26.15      2.59 o 
   5  16   0       11.32       16.24      2.61 o 
   6  16   0        5.36        5.63      1.79 o 
   7  16   0        0.80        0.26      1.79 o 
   1  17   0       95.02       94.91      4.50 o 
   2  17   0       17.97       20.75      2.28 o 
   3  17   0       30.95       32.46      2.77 o 
   4  17   0       56.58       47.05      4.61 o 
   5  17   0        1.15        2.07      1.28 o 
   6  17   0        7.88        9.39      2.53 o 
   0  18   0      318.49      340.98     14.99 o 
   1  18   0        1.71        1.02      1.71 o 
   2  18   0        6.11        8.52      1.97 o 
   3  18   0       18.25       18.66      2.18 o 
   4  18   0        1.36        4.02      1.14 o 
   5  18   0       12.89        9.14      1.80 o 
   6  18   0        4.32        4.24      1.93 o 
   1  19   0        4.67        5.89      1.95 o 
   2  19   0        3.27        2.96      1.99 o 
   3  19   0        8.82        6.29      1.71 o 
   4  19   0        5.99        3.45      1.37 o 
   5  19   0        1.72        2.03      1.42 o 
   0  20   0       33.39       34.92      5.05 o 
   1  20   0        0.20        1.74      1.80 o 
   2  20   0        2.80        2.12      2.21 o 
   3  20   0        3.06        5.30      1.45 o 
   4  20   0        1.53        2.09      1.65 o 
   5  20   0        0.44        2.65      1.86 o 
   1  21   0       42.88       33.74      3.54 o 
   2  21   0        2.44        4.44      2.30 o 
   3  21   0        0.14        1.41      1.53 o 
   4  21   0        0.87        4.45      1.84 o 
   0  22   0        0.96        1.13      2.86 o 
   1  22   0       14.75       13.45      2.64 o 
   2  22   0        0.35        3.73      1.97 o 
   3  22   0        7.06        5.83      1.67 o 
   4  22   0        5.36        5.52      2.77 o 
   1  23   0        7.98       11.87      2.40 o 
   2  23   0        2.84        5.01      2.16 o 
   3  23   0        0.96        1.53      1.72 o 
   0  24   0        0.60        5.26      2.23 o 
   1  24   0        2.74        1.67      1.39 o 
   2  24   0        1.15        2.88      1.15 o 
  -9   0   1      103.34      111.90     12.30 o 
  -7   0   1      414.45      477.36     17.10 o 
  -5   0   1       39.92       31.73      7.28 o 
  -3   0   1     1788.59     1541.48      7.81 o 
   1   0   1       86.82      174.76     18.80 o 
   3   0   1       57.73       67.26      2.49 o 
   5   0   1       29.01       28.85      3.72 o 
   7   0   1      165.34      158.08     20.45 o 
  -9   1   1        1.42        3.88      2.63 o 
  -8   1   1       46.48       46.67      5.32 o 
  -7   1   1       88.58      105.67      7.11 o 
  -6   1   1        0.03        2.00      1.56 o 
  -5   1   1        3.25        3.21      0.96 o 
  -4   1   1      149.70      133.63      3.58 o 
  -3   1   1      194.52      193.96      8.53 o 
  -1   1   1       20.49       26.48      0.82 o 
   1   1   1     3058.78     2690.53     20.87 o 
   2   1   1      503.06      435.56      3.11 o 
   3   1   1        0.76        1.87      0.84 o 
   4   1   1       26.63       31.25      1.80 o 
   5   1   1       15.18       14.43      1.75 o 
   6   1   1        8.56        9.43      1.58 o 
   7   1   1        9.62        9.64      2.00 o 
   8   1   1        1.16        0.98      1.64 o 
  -9   2   1        3.75        4.76      2.00 o 
  -8   2   1       22.91       25.46      3.49 o 
  -7   2   1      123.94      133.87      7.38 o 
  -6   2   1      132.57      124.21      6.79 o 
  -5   2   1        2.11        5.06      1.53 o 
  -4   2   1       24.19       30.47      1.69 o 
  -3   2   1     1044.07      928.36     13.33 o 
  -2   2   1      278.36      309.02      2.26 o 
  -1   2   1      616.61      571.58      3.10 o 
   0   2   1      908.70      933.24      5.85 o 
   1   2   1     5224.68     4905.94     30.31 o 
   2   2   1      212.77      212.25      3.49 o 
   3   2   1      163.74      158.68      2.62 o 
   4   2   1        1.70        1.56      0.53 o 
   5   2   1       24.74       24.42      2.04 o 
   6   2   1        0.53        5.12      2.27 o 
   7   2   1       39.54       49.03      4.19 o 
   8   2   1        0.00        3.70      2.21 o 
  -9   3   1        0.01        1.82      1.94 o 
  -8   3   1        2.51        3.74      2.19 o 
  -7   3   1       13.33       12.48      2.73 o 
  -6   3   1        1.34        3.13      1.50 o 
  -5   3   1      136.95      130.97      3.66 o 
  -4   3   1       44.04       54.98      2.31 o 
  -3   3   1       48.75       61.01      1.91 o 
  -2   3   1      632.96      646.99      4.25 o 
  -1   3   1     4626.27     4429.20     17.27 o 
   0   3   1     4998.75     4843.12     18.05 o 
   1   3   1       21.67       13.79      0.90 o 
   2   3   1      194.08      187.89      4.31 o 
   3   3   1      543.40      539.55      5.90 o 
   4   3   1       85.84       88.23      3.39 o 
   5   3   1        0.03        0.95      0.97 o 
   6   3   1       98.91       94.05      5.00 o 
   7   3   1      161.58      186.54     10.39 o 
   8   3   1        1.94        3.13      2.28 o 
  -9   4   1        9.31        9.25      2.18 o 
  -8   4   1       20.04       23.05      3.40 o 
  -7   4   1       61.95       69.76      9.58 o 
  -6   4   1       23.66       28.19      1.96 o 
  -5   4   1       95.84       96.28      3.18 o 
  -4   4   1      136.39      155.19      3.28 o 
  -3   4   1       93.65       93.90      2.25 o 
  -2   4   1      667.28      616.82      4.32 o 
  -1   4   1      154.15      152.10      2.70 o 
   0   4   1       25.83       20.72      0.88 o 
   1   4   1      406.10      325.22      4.52 o 
   2   4   1      150.37      158.29      2.93 o 
   3   4   1       11.82       14.29      1.37 o 
   4   4   1        0.02        3.03      1.04 o 
   5   4   1        0.19        1.91      1.05 o 
   6   4   1       20.64       20.71      3.41 o 
   7   4   1        5.30        7.77      2.41 o 
   8   4   1        0.87        3.33      1.90 o 
  -9   5   1        6.24       10.96      3.20 o 
  -8   5   1        8.10        5.52      2.51 o 
  -7   5   1       42.12       44.58      4.16 o 
  -6   5   1        6.55        6.61      1.50 o 
  -5   5   1       44.02       38.21      2.38 o 
  -4   5   1      123.36      105.62      3.65 o 
  -3   5   1      431.44      422.46      3.40 o 
  -2   5   1     1122.13     1167.59      7.19 o 
  -1   5   1      934.86      890.61      6.90 o 
   0   5   1       13.87       14.52      0.77 o 
   1   5   1      250.60      242.84      3.33 o 
   2   5   1       33.31       34.86      1.46 o 
   3   5   1      450.20      429.00      6.15 o 
   4   5   1        5.57        4.44      1.27 o 
   5   5   1        0.00        1.76      1.22 o 
   6   5   1        3.63        5.10      1.27 o 
   7   5   1       28.57       24.18      4.94 o 
   8   5   1        2.12        2.59      1.63 o 
  -9   6   1        0.03        2.65      3.00 o 
  -8   6   1        2.51        1.67      1.85 o 
  -7   6   1       12.57       11.81      2.42 o 
  -6   6   1       21.67       22.21      2.10 o 
  -5   6   1      123.41      121.70      3.95 o 
  -4   6   1      705.19      774.17      8.20 o 
  -3   6   1      368.53      387.12      4.71 o 
  -2   6   1        3.92        7.23      0.72 o 
  -1   6   1      110.42      118.38      5.17 o 
   0   6   1      647.51      583.83      3.96 o 
   1   6   1      147.56      150.43      2.85 o 
   2   6   1      228.00      236.17      3.38 o 
   3   6   1      302.12      307.90      7.43 o 
   4   6   1      128.16      128.01      3.78 o 
   5   6   1       14.97       16.51      1.76 o 
   6   6   1       93.99      101.44      3.91 o 
   7   6   1       27.04       30.24      3.30 o 
   8   6   1        0.50        3.29      1.32 o 
  -9   7   1        1.06        2.65      1.66 o 
  -8   7   1        0.09        2.64      2.00 o 
  -7   7   1        8.81        9.83      1.68 o 
  -6   7   1      156.62      156.08      5.41 o 
  -5   7   1       20.39       18.86      1.73 o 
  -4   7   1       24.64       36.08      1.72 o 
  -3   7   1        0.05        6.30      1.37 o 
  -2   7   1        1.53        1.24      0.35 o 
  -1   7   1      744.88      684.94      5.98 o 
   0   7   1     1311.59     1366.58      6.85 o 
   1   7   1     1129.36     1057.64      5.76 o 
   2   7   1     1168.14     1281.13     10.33 o 
   3   7   1       13.34       12.50      1.07 o 
   4   7   1      206.27      230.47      3.58 o 
   5   7   1        5.26        4.76      1.55 o 
   6   7   1        8.06        9.77      1.92 o 
   7   7   1        7.86       10.74      2.53 o 
   8   7   1        1.40        2.16      1.89 o 
  -9   8   1        2.10        6.15      2.36 o 
  -8   8   1        3.57        4.75      1.50 o 
  -7   8   1      109.45      108.45     10.73 o 
  -6   8   1        1.15        3.19      1.16 o 
  -5   8   1       81.22       77.78      3.26 o 
  -4   8   1       36.92       35.10      1.87 o 
  -3   8   1      213.39      219.90      5.19 o 
  -2   8   1      321.69      328.39      4.77 o 
  -1   8   1      171.13      159.53      5.98 o 
   0   8   1       15.30       15.95      1.17 o 
   1   8   1      242.69      224.55      5.70 o 
   2   8   1       28.55       26.79      1.78 o 
   3   8   1       86.89       90.49      2.91 o 
   4   8   1      139.46      134.87      3.30 o 
   5   8   1       37.20       39.31      2.66 o 
   6   8   1       25.17       23.36      2.22 o 
   7   8   1        9.50       10.97      2.13 o 
   8   8   1        0.37        1.91      1.99 o 
  -9   9   1        0.35        1.14      2.16 o 
  -8   9   1        0.23        0.01      1.85 o 
  -7   9   1       34.13       27.34      2.41 o 
  -6   9   1       29.94       33.85      2.89 o 
  -5   9   1        0.11        2.19      3.36 o 
  -4   9   1      208.16      212.95      3.78 o 
  -3   9   1      197.46      196.98      3.76 o 
  -2   9   1        9.81       11.20      1.96 o 
  -1   9   1     1041.21     1069.74     12.10 o 
   0   9   1        2.21        4.81      1.09 o 
   1   9   1       35.77       53.70      2.01 o 
   2   9   1       18.58       21.71      1.36 o 
   3   9   1       56.11       43.52      2.10 o 
   4   9   1        0.30        1.25      0.99 o 
   5   9   1        0.02        3.73      1.51 o 
   6   9   1        0.08       -0.11      1.77 o 
   7   9   1        1.40        3.03      3.10 o 
   8   9   1        5.92        6.26      2.34 o 
  -8  10   1        6.24        6.67      2.85 o 
  -7  10   1        2.92        3.69      1.08 o 
  -6  10   1        1.57        2.41      1.56 o 
  -5  10   1       55.44       54.14      2.66 o 
  -4  10   1        1.88        1.19      0.72 o 
  -3  10   1      257.98      230.75      4.40 o 
  -2  10   1       50.55       55.52      2.57 o 
  -1  10   1      183.81      175.12      6.59 o 
   0  10   1       60.71       47.62      1.65 o 
   1  10   1       69.38       89.55      2.43 o 
   2  10   1        0.03        1.68      0.66 o 
   3  10   1      421.22      441.08      5.79 o 
   4  10   1      166.56      163.87      5.23 o 
   5  10   1        6.87        2.64      1.61 o 
   6  10   1        1.71        1.46      1.15 o 
   7  10   1        0.08       -0.08      1.81 o 
   8  10   1        1.99        2.25      2.19 o 
  -8  11   1        9.38        5.40      3.10 o 
  -7  11   1        0.58        2.92      1.15 o 
  -6  11   1        5.45        4.84      1.18 o 
  -5  11   1       97.41       87.53      3.91 o 
  -4  11   1       72.24       79.95      2.64 o 
  -3  11   1       96.80       80.99      4.58 o 
  -2  11   1       40.46       40.30      2.49 o 
  -1  11   1       12.32       12.94      1.44 o 
   0  11   1      264.37      320.69      4.17 o 
   1  11   1       11.08       17.84      1.34 o 
   2  11   1      364.72      375.43      4.90 o 
   3  11   1       23.19       20.84      1.42 o 
   4  11   1       32.24       26.08      3.19 o 
   5  11   1        9.94        8.48      1.34 o 
   6  11   1        0.06        2.71      1.13 o 
   7  11   1        1.84        3.63      1.86 o 
  -8  12   1        0.49       -0.96      1.89 o 
  -7  12   1        7.31        5.49      2.28 o 
  -6  12   1      136.22      141.69      9.69 o 
  -5  12   1       42.21       44.76      2.82 o 
  -4  12   1      187.32      182.28      4.85 o 
  -3  12   1        1.73        4.47      1.21 o 
  -2  12   1      229.43      231.40      4.65 o 
  -1  12   1        8.79        8.50      1.30 o 
   0  12   1      103.72      112.73      3.87 o 
   1  12   1       69.90       61.99      2.72 o 
   2  12   1       15.03       14.29      1.17 o 
   3  12   1       41.09       39.03      2.13 o 
   4  12   1      329.28      338.15      7.97 o 
   5  12   1       18.18       14.98      1.91 o 
   6  12   1        3.35        1.37      1.59 o 
   7  12   1        4.27        4.58      2.14 o 
  -8  13   1        0.43        1.62      1.33 o 
  -7  13   1        8.66       10.43      1.95 o 
  -6  13   1       27.24       27.13      2.44 o 
  -5  13   1       24.50       23.71      2.46 o 
  -4  13   1        5.21        2.36      1.95 o 
  -3  13   1        7.49       10.88      1.50 o 
  -2  13   1      117.29      115.74      4.87 o 
  -1  13   1       74.84       81.26      2.76 o 
   0  13   1       27.73       24.56      1.54 o 
   1  13   1       69.82       61.92      2.65 o 
   2  13   1        6.86        6.92      0.92 o 
   3  13   1      152.83      152.16      7.31 o 
   4  13   1      121.93      132.81      4.89 o 
   5  13   1       16.57       15.67      1.96 o 
   6  13   1       22.49       20.57      2.33 o 
   7  13   1        0.16        2.87      2.14 o 
  -8  14   1        0.42        1.39      1.77 o 
  -7  14   1        2.81        1.32      1.73 o 
  -6  14   1       11.04        9.21      2.19 o 
  -5  14   1        4.86        6.06      1.95 o 
  -4  14   1      312.70      372.71      7.48 o 
  -3  14   1        2.58        2.47      1.30 o 
  -2  14   1       71.28       70.36      3.05 o 
  -1  14   1        0.39       -0.13      1.40 o 
   0  14   1       71.38       69.29      2.43 o 
   1  14   1       93.57       77.82      3.60 o 
   2  14   1       16.40       16.22      1.67 o 
   3  14   1      137.91      140.55      5.11 o 
   4  14   1        2.16        1.11      1.13 o 
   5  14   1        0.19        2.15      1.10 o 
   6  14   1        0.03        1.11      1.86 o 
   7  14   1        4.43        3.01      2.11 o 
  -7  15   1        7.40        2.62      2.13 o 
  -6  15   1       16.25       15.13      2.11 o 
  -5  15   1       27.48       29.72      2.99 o 
  -4  15   1       39.50       40.60      3.41 o 
  -3  15   1      363.09      378.77      7.77 o 
  -2  15   1        1.98        0.74      1.31 o 
  -1  15   1       41.50       45.67      2.14 o 
   0  15   1       29.83       33.30      2.09 o 
   1  15   1        6.93        6.49      1.07 o 
   2  15   1        0.02        1.68      1.11 o 
   3  15   1      188.47      206.83      7.81 o 
   4  15   1        3.44        5.36      1.89 o 
   5  15   1       20.84       21.88      2.85 o 
   6  15   1        6.34        6.79      1.79 o 
  -7  16   1        5.14        5.24      1.44 o 
  -6  16   1       16.55       19.25      2.81 o 
  -5  16   1        2.16        2.83      1.49 o 
  -4  16   1       18.24       18.05      2.01 o 
  -3  16   1      351.32      342.00     14.67 o 
  -2  16   1       93.47       97.27      5.11 o 
  -1  16   1        1.88        3.45      1.30 o 
   0  16   1       61.25       72.15      3.78 o 
   1  16   1      137.56      125.35      7.37 o 
   2  16   1       75.36       79.60      6.36 o 
   3  16   1       12.85       10.21      1.32 o 
   4  16   1        3.20        2.40      1.29 o 
   5  16   1        0.66        1.85      1.61 o 
   6  16   1        2.44        3.06      1.99 o 
  -7  17   1        0.07        3.72      1.58 o 
  -6  17   1        3.01       -0.30      1.38 o 
  -5  17   1        1.99        1.55      1.97 o 
  -4  17   1        6.19        4.61      1.78 o 
  -3  17   1       87.26       84.80      4.92 o 
  -2  17   1        0.07        0.64      1.80 o 
  -1  17   1       27.46       35.86      3.51 o 
   0  17   1       24.28       24.92      2.77 o 
   1  17   1        2.42       -1.41      2.14 o 
   2  17   1       13.51        7.81      2.10 o 
   3  17   1        1.01        2.24      1.14 o 
   4  17   1       12.18       15.21      2.17 o 
   5  17   1        0.05       -1.04      1.84 o 
   6  17   1        1.09        2.59      1.92 o 
  -6  18   1        3.58        5.62      1.81 o 
  -5  18   1       13.29       18.12      2.39 o 
  -4  18   1        1.49        2.08      1.59 o 
  -3  18   1        0.79        2.83      1.30 o 
  -2  18   1       24.61       24.57      2.19 o 
  -1  18   1        0.36        2.66      1.67 o 
   0  18   1       91.64       85.22      5.37 o 
   1  18   1        6.09        4.30      1.66 o 
   2  18   1       38.74       38.73      4.31 o 
   3  18   1        7.82        4.29      1.77 o 
   4  18   1       16.43       12.98      2.69 o 
   5  18   1        0.05        1.67      1.46 o 
  -6  19   1        5.99        4.91      2.44 o 
  -5  19   1        6.24        4.35      1.93 o 
  -4  19   1       11.94       15.40      2.25 o 
  -3  19   1       22.47       21.14      2.81 o 
  -2  19   1        0.50        2.87      1.69 o 
  -1  19   1        0.82        4.73      1.56 o 
   0  19   1       27.37       27.05      3.21 o 
   1  19   1       16.80       14.03      2.16 o 
   2  19   1        5.16        5.69      2.15 o 
   3  19   1        0.93        0.72      2.15 o 
   4  19   1        2.80        4.01      2.36 o 
   5  19   1        1.72        9.28      2.80 o 
  -5  20   1        1.87        2.42      2.48 o 
  -4  20   1        0.78        4.17      1.58 o 
  -3  20   1        1.15        1.02      1.66 o 
  -2  20   1        0.97       -1.69      2.15 o 
  -1  20   1        2.72        2.52      1.47 o 
   0  20   1        2.89        3.10      2.02 o 
   1  20   1        1.16        1.72      1.68 o 
   2  20   1        0.00        1.83      1.53 o 
   3  20   1       64.85       82.58      6.24 o 
   4  20   1        2.66        4.46      2.19 o 
  -5  21   1        0.50        5.27      1.87 o 
  -4  21   1       28.36       29.70      4.00 o 
  -3  21   1        0.06        2.92      1.78 o 
  -2  21   1        0.66       -0.38      1.99 o 
  -1  21   1        0.10        2.66      1.65 o 
   0  21   1       29.64       21.18      2.80 o 
   1  21   1        3.57        6.52      2.58 o 
   2  21   1        2.80        3.79      2.00 o 
   3  21   1        5.95        4.91      1.96 o 
   4  21   1        0.31        2.14      1.99 o 
  -4  22   1        5.68        7.25      2.91 o 
  -3  22   1        0.13        1.57      2.29 o 
  -2  22   1        0.54        2.37      1.68 o 
  -1  22   1        1.09        0.82      1.90 o 
   0  22   1        5.53        3.53      1.71 o 
   1  22   1        6.37       13.41      2.67 o 
   2  22   1        1.31        3.26      1.53 o 
   3  22   1        1.77        2.69      1.85 o 
  -3  23   1        7.33        4.62      2.44 o 
  -2  23   1        0.34        2.69      2.00 o 
  -1  23   1        0.48        1.02      1.49 o 
   0  23   1        0.06        2.66      1.91 o 
   1  23   1        0.88        1.32      1.52 o 
   2  23   1        3.82        5.03      2.02 o 
  -2  24   1        0.14        1.91      1.50 o 
  -1  24   1        0.01        1.28      2.08 o 
   0  24   1        1.09        3.85      2.36 o 
   1  24   1        2.07        4.11      2.26 o 
 -10   0   2        7.00        6.92      3.11 o 
  -8   0   2       13.49       15.60      3.45 o 
  -6   0   2      163.29      186.66     12.77 o 
  -4   0   2      385.83      376.20      7.55 o 
  -2   0   2    20645.90    21609.69     95.12 o 
   0   0   2     1048.82      996.40     16.93 o 
   2   0   2      995.64      998.87     11.00 o 
   4   0   2      189.86      197.64      5.09 o 
   6   0   2       15.06       14.07     11.27 o 
   8   0   2        2.39        1.12      3.15 o 
 -10   1   2        0.16       -0.18      2.48 o 
  -9   1   2       28.94       27.41      4.05 o 
  -8   1   2       17.85       10.26      1.56 o 
  -7   1   2       12.67       11.32      2.24 o 
  -6   1   2      226.38      237.34      6.57 o 
  -5   1   2        2.44        3.35      0.71 o 
  -4   1   2       20.24       18.33      1.16 o 
  -3   1   2     1863.39     1856.78      7.22 o 
  -2   1   2      308.07      333.82      4.71 o 
  -1   1   2     7760.58     7471.84     35.42 o 
   0   1   2    12068.50    12294.10     59.71 o 
   1   1   2       34.04       33.94      3.74 o 
   2   1   2      531.79      540.47      5.40 o 
   3   1   2        0.02        1.51      0.67 o 
   4   1   2       12.19       14.06      1.83 o 
   5   1   2      140.37      141.80      6.72 o 
   6   1   2        0.25        4.98      2.08 o 
   7   1   2       17.84       24.78      4.45 o 
   8   1   2        4.16        3.61      2.03 o 
 -10   2   2        0.49        3.74      1.71 o 
  -9   2   2        3.01        3.51      2.33 o 
  -8   2   2       32.90       32.62      3.99 o 
  -7   2   2      106.45      113.29      4.94 o 
  -6   2   2      229.05      236.41      4.82 o 
  -5   2   2        0.01        1.48      0.95 o 
  -4   2   2        0.61        2.77      0.70 o 
  -3   2   2      789.19      842.04      6.21 o 
  -2   2   2    17490.29    17436.55    109.03 o 
  -1   2   2      300.03      217.02      1.75 o 
   0   2   2      669.48      608.83      4.36 o 
   1   2   2     1870.45     1807.36      8.82 o 
   2   2   2      362.85      365.13      4.39 o 
   3   2   2       63.44       59.07      2.05 o 
   4   2   2        1.30        1.80      0.94 o 
   5   2   2      135.17      132.03      4.78 o 
   6   2   2        0.08        3.02      2.15 o 
   7   2   2        0.00        0.34      1.36 o 
   8   2   2        0.07        1.11      2.11 o 
 -10   3   2        2.86        5.97      1.78 o 
  -9   3   2       26.91       29.55      3.60 o 
  -8   3   2       11.59       13.83      2.59 o 
  -7   3   2       26.14       32.09      3.79 o 
  -6   3   2       18.43       15.85      1.64 o 
  -5   3   2       19.95       21.68      1.75 o 
  -4   3   2      192.02      191.40      3.26 o 
  -3   3   2     2666.94     2768.03     19.51 o 
  -2   3   2     2465.24     2545.55     19.79 o 
  -1   3   2       20.27       34.42      2.16 o 
   0   3   2     2568.48     2474.50     10.59 o 
   1   3   2      121.67      121.77      3.69 o 
   2   3   2       78.65       86.73      2.10 o 
   3   3   2      684.77      827.84      7.21 o 
   4   3   2       34.11       31.88      1.82 o 
   5   3   2       60.10       61.89      5.14 o 
   6   3   2        6.21        8.65      2.16 o 
   7   3   2       10.62        6.92      2.22 o 
   8   3   2        0.00        2.43      1.66 o 
  -9   4   2        0.65        2.91      2.53 o 
  -8   4   2        6.98        8.54      2.25 o 
  -7   4   2       71.06       67.46      4.54 o 
  -6   4   2        1.88        1.56      1.24 o 
  -5   4   2      142.72      134.07      4.30 o 
  -4   4   2       32.78       40.83      1.57 o 
  -3   4   2       20.20       15.80      1.42 o 
  -2   4   2      629.12      568.63      4.61 o 
  -1   4   2      757.50      854.44      4.29 o 
   0   4   2     5007.68     4827.65     15.60 o 
   1   4   2        3.27        1.12      0.54 o 
   2   4   2      127.24      132.45      3.25 o 
   3   4   2        7.15        7.55      1.17 o 
   4   4   2       36.60       30.44      1.91 o 
   5   4   2       85.08       93.02      3.87 o 
   6   4   2        1.31        3.28      1.82 o 
   7   4   2       12.19        4.64      1.71 o 
   8   4   2       15.32       12.99      3.19 o 
  -9   5   2        3.87        9.47      2.18 o 
  -8   5   2        0.01        4.08      2.56 o 
  -7   5   2       11.57        9.39      1.34 o 
  -6   5   2       17.15       18.27      2.24 o 
  -5   5   2      126.40      116.79      5.60 o 
  -4   5   2        0.56        1.48      0.75 o 
  -3   5   2      578.69      687.19      4.74 o 
  -2   5   2        9.87       11.54      0.87 o 
  -1   5   2       14.53       11.60      0.83 o 
   0   5   2      949.87     1022.07      8.72 o 
   1   5   2      433.67      441.22      7.75 o 
   2   5   2      285.16      258.89      4.09 o 
   3   5   2       36.89       32.65      1.83 o 
   4   5   2       26.66       27.73      1.52 o 
   5   5   2        3.08        4.59      1.53 o 
   6   5   2       49.96       53.58      3.98 o 
   7   5   2        0.53        0.91      1.46 o 
   8   5   2        0.08        2.38      1.86 o 
  -9   6   2        1.46        2.31      2.25 o 
  -8   6   2        0.97        4.39      2.37 o 
  -7   6   2      101.96       97.65      4.66 o 
  -6   6   2      145.54      147.93      4.94 o 
  -5   6   2       81.91       74.59      2.94 o 
  -4   6   2      157.33      186.10      3.13 o 
  -3   6   2       40.52       31.37      1.56 o 
  -2   6   2      123.64      108.28      2.37 o 
  -1   6   2        8.77       12.37      0.88 o 
   0   6   2      555.30      514.15     12.89 o 
   1   6   2       30.88       43.45      3.34 o 
   2   6   2      112.05      107.53      3.36 o 
   3   6   2        6.48       10.53      1.24 o 
   4   6   2        6.06        7.13      1.26 o 
   5   6   2       80.20       81.87      4.04 o 
   6   6   2      102.34      118.95      6.94 o 
   7   6   2        0.67       -0.97      2.08 o 
   8   6   2        1.66        1.89      2.14 o 
  -9   7   2        6.89        7.88      2.46 o 
  -8   7   2        0.27        3.80      1.39 o 
  -7   7   2        0.14        2.68      1.32 o 
  -6   7   2       40.10       32.07      2.14 o 
  -5   7   2        3.39        3.11      0.86 o 
  -4   7   2      121.31      120.30      2.94 o 
  -3   7   2        2.66        3.65      0.65 o 
  -2   7   2        2.90        4.84      0.61 o 
  -1   7   2      350.74      319.56      2.91 o 
   0   7   2      242.73      256.58      5.51 o 
   1   7   2        3.16        2.69      1.09 o 
   2   7   2        8.93        9.92      1.08 o 
   3   7   2       12.36       12.54      1.16 o 
   4   7   2       73.93       67.64      2.36 o 
   5   7   2       39.54       34.07      2.50 o 
   6   7   2       22.21       30.98      4.99 o 
   7   7   2       20.91       15.81      2.47 o 
  -9   8   2        1.05        2.71      1.83 o 
  -8   8   2       28.51       23.37      3.42 o 
  -7   8   2        0.10        1.71      1.29 o 
  -6   8   2       33.87       31.11      2.17 o 
  -5   8   2       41.29       41.37      1.88 o 
  -4   8   2      410.16      414.63      6.89 o 
  -3   8   2      324.31      334.52      5.43 o 
  -2   8   2      173.22      166.36      2.19 o 
  -1   8   2      644.66      670.89     13.27 o 
   0   8   2      450.86      395.97      6.04 o 
   1   8   2       68.46       72.37      4.19 o 
   2   8   2      245.50      228.18      3.96 o 
   3   8   2      119.91      120.50      3.03 o 
   4   8   2      202.39      191.75      4.07 o 
   5   8   2        0.15        0.12      1.57 o 
   6   8   2        0.85        2.87      1.46 o 
   7   8   2        8.51        9.25      2.35 o 
  -9   9   2       16.66       28.05      3.84 o 
  -8   9   2        9.98        7.34      2.54 o 
  -7   9   2        3.63        4.64      1.33 o 
  -6   9   2       99.36       95.08      4.47 o 
  -5   9   2      137.84      136.80      5.13 o 
  -4   9   2       22.66       24.27      2.81 o 
  -3   9   2      126.38      124.37      3.17 o 
  -2   9   2       27.57       27.61      3.40 o 
  -1   9   2       94.59       87.00      4.18 o 
   0   9   2      596.43      656.18     18.57 o 
   1   9   2      797.61      768.62      8.18 o 
   2   9   2        4.27        3.84      0.84 o 
   3   9   2      575.06      590.93      6.43 o 
   4   9   2       19.40       17.02      1.57 o 
   5   9   2       23.60       23.01      2.17 o 
   6   9   2        4.27        4.82      1.64 o 
   7   9   2        1.54        2.27      2.44 o 
  -9  10   2       17.27       18.92      3.46 o 
  -8  10   2       15.28       23.12      5.86 o 
  -7  10   2        5.61        3.22      1.24 o 
  -6  10   2       43.62       48.38      3.30 o 
  -5  10   2       32.89       28.66      2.34 o 
  -4  10   2       96.12       83.27      3.08 o 
  -3  10   2        2.90       10.86      1.73 o 
  -2  10   2       86.44       70.98      2.88 o 
  -1  10   2       18.64       17.00      2.48 o 
   0  10   2      165.98      126.38      2.46 o 
   1  10   2       35.51       56.82      3.55 o 
   2  10   2       88.49       72.04      2.64 o 
   3  10   2       25.85       23.81      1.86 o 
   4  10   2      167.70      161.42      4.38 o 
   5  10   2        6.24        4.65      1.25 o 
   6  10   2        1.64        2.71      1.52 o 
   7  10   2        0.15        0.99      1.39 o 
  -9  11   2        0.01        0.04      2.19 o 
  -8  11   2        3.52        1.89      1.64 o 
  -7  11   2        8.74        5.49      1.51 o 
  -6  11   2        0.00        1.58      1.01 o 
  -5  11   2        1.96        2.41      0.67 o 
  -4  11   2      197.04      174.27      4.12 o 
  -3  11   2       10.66       12.69      1.58 o 
  -2  11   2        7.79        9.98      1.38 o 
  -1  11   2      534.17      600.17      7.40 o 
   0  11   2      145.95      148.18      3.00 o 
   1  11   2        0.00        0.78      1.14 o 
   2  11   2      226.13      207.15      4.93 o 
   3  11   2       52.60       65.27      3.27 o 
   4  11   2      138.34      151.91      4.81 o 
   5  11   2        2.52        5.31      1.76 o 
   6  11   2        1.46        2.19      1.07 o 
   7  11   2        2.96        2.68      0.98 o 
  -8  12   2       16.73       21.29      5.15 o 
  -7  12   2       11.66       13.14      2.44 o 
  -6  12   2        2.99        3.17      0.85 o 
  -5  12   2       49.13       43.25      2.63 o 
  -4  12   2       39.20       37.69      2.71 o 
  -3  12   2        6.98        2.59      2.09 o 
  -2  12   2       14.43       15.69      1.67 o 
  -1  12   2       14.84       19.70      2.57 o 
   0  12   2        5.35        7.72      1.60 o 
   1  12   2       60.45       61.15      2.83 o 
   2  12   2       38.33       34.85      2.04 o 
   3  12   2       17.35       22.60      1.80 o 
   4  12   2      105.66      108.92      5.75 o 
   5  12   2        1.35        4.58      1.68 o 
   6  12   2        0.53        1.73      1.28 o 
   7  12   2        4.00        3.39      1.99 o 
  -8  13   2        4.16        0.85      2.34 o 
  -7  13   2        0.03        2.72      1.27 o 
  -6  13   2       33.78       32.30      3.07 o 
  -5  13   2        0.03        1.40      1.15 o 
  -4  13   2        5.02        4.37      1.91 o 
  -3  13   2      902.78      994.41     11.50 o 
  -2  13   2       24.13       26.18      2.50 o 
  -1  13   2        0.40        0.35      1.30 o 
   0  13   2       17.45       13.70      1.34 o 
   1  13   2        0.61        1.30      0.75 o 
   2  13   2      119.03      128.63      3.81 o 
   3  13   2       40.99       38.29      2.68 o 
   4  13   2       12.43        6.04      1.37 o 
   5  13   2        2.88        4.12      1.21 o 
   6  13   2        0.42        2.35      1.11 o 
  -8  14   2        1.83        0.90      1.77 o 
  -7  14   2        0.98        0.67      1.54 o 
  -6  14   2       31.78       29.89      3.33 o 
  -5  14   2       54.63       48.59      3.10 o 
  -4  14   2      299.84      312.13      8.49 o 
  -3  14   2        0.04       -1.69      2.03 o 
  -2  14   2       14.82       13.41      1.39 o 
  -1  14   2      207.79      220.98      5.10 o 
   0  14   2        0.25        3.43      1.31 o 
   1  14   2       78.83       78.58      3.96 o 
   2  14   2       54.65       53.36      2.63 o 
   3  14   2      154.43      172.68      5.98 o 
   4  14   2       12.91        8.14      1.31 o 
   5  14   2        0.05        2.64      1.22 o 
   6  14   2        5.61        5.79      1.67 o 
  -8  15   2        0.35        0.28      2.67 o 
  -7  15   2        0.96        4.77      1.33 o 
  -6  15   2       12.34       11.60      2.06 o 
  -5  15   2       15.41       10.94      1.97 o 
  -4  15   2        1.43        1.84      1.23 o 
  -3  15   2      201.47      203.39      5.18 o 
  -2  15   2       23.50       23.02      2.22 o 
  -1  15   2        4.73        1.58      1.69 o 
   0  15   2      102.68      108.32      3.87 o 
   1  15   2       51.78       46.57      2.87 o 
   2  15   2       11.71       10.29      1.29 o 
   3  15   2       41.44       42.60      2.65 o 
   4  15   2        0.27        2.20      1.09 o 
   5  15   2        1.10       -0.26      1.76 o 
   6  15   2        3.93        4.92      2.53 o 
  -7  16   2        7.92        9.17      1.74 o 
  -6  16   2        8.50        4.15      1.69 o 
  -5  16   2        4.72        3.75      1.44 o 
  -4  16   2       54.89       56.57      3.52 o 
  -3  16   2        0.29        2.94      1.04 o 
  -2  16   2       14.45       15.44      2.10 o 
  -1  16   2       63.42       56.81      2.71 o 
   0  16   2       15.28       16.65      2.00 o 
   1  16   2       52.91       53.05      2.93 o 
   2  16   2       14.56       13.90      1.63 o 
   3  16   2       64.74       73.03      4.61 o 
   4  16   2       42.23       34.88      4.42 o 
   5  16   2        2.37        5.38      2.31 o 
   6  16   2        8.64        6.66      2.83 o 
  -7  17   2        0.23        2.34      1.69 o 
  -6  17   2        0.84        3.44      1.74 o 
  -5  17   2        3.88        3.34      1.31 o 
  -4  17   2       23.24       25.90      2.76 o 
  -3  17   2       74.09       78.50      4.18 o 
  -2  17   2        5.18        6.14      1.50 o 
  -1  17   2       62.21       69.10      3.45 o 
   0  17   2        0.26        1.65      1.63 o 
   1  17   2        1.77        2.76      1.70 o 
   2  17   2        8.29        8.49      2.02 o 
   3  17   2        8.93        7.88      1.36 o 
   4  17   2        0.00        1.31      0.86 o 
   5  17   2        9.27        8.20      2.11 o 
  -7  18   2       11.81       10.64      3.17 o 
  -6  18   2        6.32        7.52      1.88 o 
  -5  18   2        0.35        2.28      1.66 o 
  -4  18   2       57.90       52.01      4.54 o 
  -3  18   2        1.43        1.08      1.32 o 
  -2  18   2       86.95       97.14      4.01 o 
  -1  18   2        2.46        5.17      1.67 o 
   0  18   2        0.17        2.88      1.56 o 
   1  18   2       41.80       37.73      5.87 o 
   2  18   2        2.65        4.54      1.62 o 
   3  18   2       23.96       22.34      2.91 o 
   4  18   2       15.64       11.93      2.54 o 
   5  18   2        0.52        1.70      2.85 o 
  -6  19   2        6.16        9.54      2.11 o 
  -5  19   2        2.98        2.62      1.42 o 
  -4  19   2        6.92        7.36      2.64 o 
  -3  19   2       16.26       18.67      2.41 o 
  -2  19   2        1.08        1.19      1.75 o 
  -1  19   2       39.13       50.32      5.34 o 
   0  19   2       29.54       27.08      3.35 o 
   1  19   2        4.75        3.30      1.66 o 
   2  19   2        2.16        3.87      1.83 o 
   3  19   2        1.14        4.59      3.46 o 
   4  19   2       19.25       15.05      4.04 o 
  -6  20   2        5.37        5.40      3.04 o 
  -5  20   2        0.25        5.20      2.40 o 
  -4  20   2        2.35        1.68      1.45 o 
  -3  20   2       14.87       17.09      2.77 o 
  -2  20   2       61.85       65.58      4.45 o 
  -1  20   2       21.00       15.64      2.47 o 
   0  20   2        4.10        4.06      1.73 o 
   1  20   2       10.40        8.54      2.51 o 
   2  20   2        3.68        6.94      2.13 o 
   3  20   2        8.51        2.20      2.10 o 
   4  20   2        0.26        0.88      1.53 o 
  -5  21   2        0.17        1.22      1.52 o 
  -4  21   2        6.29        7.69      3.04 o 
  -3  21   2        6.50        7.83      1.86 o 
  -2  21   2        1.27        3.62      1.76 o 
  -1  21   2        1.09        1.57      2.08 o 
   0  21   2        0.22        2.68      1.56 o 
   1  21   2        0.54        0.07      1.99 o 
   2  21   2        0.28        0.45      1.53 o 
   3  21   2        0.11       -0.29      2.73 o 
  -4  22   2        0.40        3.36      2.50 o 
  -3  22   2        2.66        4.27      1.80 o 
  -2  22   2        5.54        5.23      1.48 o 
  -1  22   2        0.78        0.49      1.89 o 
   0  22   2        2.71        5.39      1.76 o 
   1  22   2        2.14        2.37      1.77 o 
   2  22   2        0.81        1.84      2.07 o 
  -3  23   2        5.66        7.34      2.39 o 
  -2  23   2        0.80        2.36      1.80 o 
  -1  23   2        7.75       14.48      2.82 o 
   0  23   2        6.32        5.74      1.99 o 
   1  23   2        0.12        0.51      2.03 o 
   2  23   2        1.10        4.04      2.31 o 
  -2  24   2        6.51        9.90      3.36 o 
  -1  24   2        5.71        2.36      2.58 o 
   0  24   2        5.17        5.95      2.32 o 
  -9   0   3        0.32        4.88      2.04 o 
  -7   0   3       66.98       71.27      6.80 o 
  -5   0   3       43.24       30.30      3.11 o 
  -3   0   3      345.44      384.18      4.68 o 
  -1   0   3     1319.56     1193.77     22.17 o 
   1   0   3     1096.99     1139.71     37.04 o 
   3   0   3       90.67      111.49      8.88 o 
   5   0   3       93.46       96.01     10.51 o 
   7   0   3        0.02        4.38      3.71 o 
 -10   1   3       23.62       22.05      2.87 o 
  -9   1   3        5.92        7.67      1.66 o 
  -8   1   3        0.27        2.18      1.26 o 
  -7   1   3      602.78      646.24     10.28 o 
  -6   1   3      208.08      191.77      4.82 o 
  -5   1   3       45.49       36.96      1.81 o 
  -4   1   3     1063.67     1252.36     10.65 o 
  -3   1   3       12.44       10.47      1.30 o 
  -2   1   3      185.02      191.83      3.57 o 
  -1   1   3        9.46       12.41      1.03 o 
   0   1   3      141.59      145.28      3.01 o 
   1   1   3      345.87      392.14      4.70 o 
   2   1   3        3.01        2.15      0.86 o 
   3   1   3        1.03        1.62      1.01 o 
   4   1   3        0.69        1.46      0.90 o 
   5   1   3        1.41        2.26      0.84 o 
   6   1   3        0.93        1.00      1.98 o 
   7   1   3        1.15        4.54      2.08 o 
 -10   2   3        6.26        5.69      2.00 o 
  -9   2   3        7.79        7.16      2.66 o 
  -8   2   3       20.50       22.42      2.90 o 
  -7   2   3       73.14       79.55      6.55 o 
  -6   2   3      135.89      133.43      3.95 o 
  -5   2   3      152.44      136.26      3.24 o 
  -4   2   3        4.65        7.63      0.87 o 
  -3   2   3     1499.92     1674.20     13.15 o 
  -2   2   3      216.60      228.77      2.72 o 
  -1   2   3     1725.61     1632.90     11.45 o 
   0   2   3     2354.31     2366.11     22.79 o 
   1   2   3       23.98       27.16      1.64 o 
   2   2   3       41.03       37.43      2.25 o 
   3   2   3      150.00      160.79      3.62 o 
   4   2   3       53.66       64.40      2.70 o 
   5   2   3       25.49       25.38      2.08 o 
   6   2   3        0.34        4.34      1.92 o 
   7   2   3        5.77        4.81      2.54 o 
 -10   3   3        0.04        2.65      1.54 o 
  -9   3   3       11.18       13.66      2.59 o 
  -8   3   3        4.44        7.61      1.64 o 
  -7   3   3       25.53       21.52      2.06 o 
  -6   3   3      264.84      259.27      4.94 o 
  -5   3   3        0.00        0.43      0.53 o 
  -4   3   3      130.84      134.93      2.51 o 
  -3   3   3       23.75       17.67      1.52 o 
  -2   3   3      114.59      138.25      2.97 o 
  -1   3   3       42.80       27.57      1.58 o 
   0   3   3      399.90      401.28      8.89 o 
   1   3   3      447.38      472.07      6.38 o 
   2   3   3       45.03       34.80      1.65 o 
   3   3   3      124.79      122.76      5.22 o 
   4   3   3      109.30      105.71      7.15 o 
   5   3   3       32.99       36.32      2.67 o 
   6   3   3        3.97        5.33      2.10 o 
   7   3   3        0.05        1.10      2.09 o 
 -10   4   3        1.48        0.91      1.71 o 
  -9   4   3       12.98       17.93      4.01 o 
  -8   4   3       16.49       17.49      2.17 o 
  -7   4   3       45.09       44.03      3.21 o 
  -6   4   3        0.29        1.32      0.99 o 
  -5   4   3        4.78        4.69      1.05 o 
  -4   4   3       37.57       39.36      1.85 o 
  -3   4   3      365.80      378.59      7.02 o 
  -2   4   3      201.76      179.08      4.94 o 
  -1   4   3        2.30        2.00      0.53 o 
   0   4   3      493.29      487.51      4.23 o 
   1   4   3      943.24      929.82      8.04 o 
   2   4   3       53.63       46.58      2.47 o 
   3   4   3       32.63       34.48      1.90 o 
   4   4   3       24.71       25.01      1.76 o 
   5   4   3       38.78       41.54      2.97 o 
   6   4   3        0.01        2.26      1.94 o 
   7   4   3       46.09       41.00      4.09 o 
 -10   5   3       11.95       14.14      2.55 o 
  -9   5   3        0.72        3.28      2.19 o 
  -8   5   3       10.97        6.53      1.77 o 
  -7   5   3       27.65       26.30      2.84 o 
  -6   5   3       18.05       16.10      1.76 o 
  -5   5   3       81.43       77.03      3.18 o 
  -4   5   3      245.06      257.43      3.60 o 
  -3   5   3       12.31       19.27      1.51 o 
  -2   5   3      285.18      255.75      5.59 o 
  -1   5   3       21.92       21.05      1.03 o 
   0   5   3       20.07       23.23      1.81 o 
   1   5   3      493.85      492.66      6.05 o 
   2   5   3       45.76       41.60      2.21 o 
   3   5   3        2.68        2.32      0.79 o 
   4   5   3       26.92       23.27      1.85 o 
   5   5   3        9.02       14.49      2.29 o 
   6   5   3        2.65        1.30      1.45 o 
   7   5   3        9.36       12.12      3.12 o 
 -10   6   3        6.47        7.94      3.23 o 
  -9   6   3        9.54        8.03      2.40 o 
  -8   6   3        0.71        1.10      1.37 o 
  -7   6   3       13.25       10.91      1.26 o 
  -6   6   3       16.87       18.48      2.18 o 
  -5   6   3        1.05        1.60      0.68 o 
  -4   6   3      106.03       97.13      2.71 o 
  -3   6   3      734.54      799.82      7.59 o 
  -2   6   3      239.25      233.07      2.98 o 
  -1   6   3      276.98      304.51      3.60 o 
   0   6   3      236.10      229.25      4.27 o 
   1   6   3       19.75       25.83      2.07 o 
   2   6   3      222.00      230.59      3.73 o 
   3   6   3       17.61       18.98      1.85 o 
   4   6   3       26.83       28.22      2.31 o 
   5   6   3       14.38       13.12      2.03 o 
   6   6   3        9.98        7.26      2.02 o 
   7   6   3        3.97        3.13      2.26 o 
  -9   7   3        2.20        1.64      1.53 o 
  -8   7   3        4.02        6.27      2.16 o 
  -7   7   3       23.86       21.20      2.04 o 
  -6   7   3       30.87       35.78      2.57 o 
  -5   7   3       37.85       38.52      1.93 o 
  -4   7   3      136.54      146.93      4.10 o 
  -3   7   3      668.49      674.11      6.80 o 
  -2   7   3        0.08        4.01      0.75 o 
  -1   7   3      181.79      178.96      2.77 o 
   0   7   3      928.92     1051.83      9.00 o 
   1   7   3      131.70      159.93      3.57 o 
   2   7   3      104.90      112.93      3.62 o 
   3   7   3       49.59       41.29      2.43 o 
   4   7   3       10.25        8.52      1.61 o 
   5   7   3        0.05        2.62      1.62 o 
   6   7   3       19.65       19.11      2.86 o 
   7   7   3        2.74        1.64      1.35 o 
  -9   8   3        8.74        7.22      2.35 o 
  -8   8   3        2.45        1.24      1.21 o 
  -7   8   3      104.07       96.08      5.46 o 
  -6   8   3       11.68       14.80      1.88 o 
  -5   8   3       22.71       23.27      1.60 o 
  -4   8   3       26.46       33.00      2.42 o 
  -3   8   3      189.73      195.78      4.57 o 
  -2   8   3      340.00      344.51      5.62 o 
  -1   8   3       81.67       62.45      2.87 o 
   0   8   3        6.82       10.64      1.73 o 
   1   8   3      298.46      325.84      5.18 o 
   2   8   3       49.51       46.56      2.67 o 
   3   8   3        5.40        5.03      1.15 o 
   4   8   3       46.02       45.16      2.50 o 
   5   8   3        6.64        8.03      1.54 o 
   6   8   3        1.22        2.90      1.39 o 
   7   8   3        2.05        3.41      1.91 o 
  -9   9   3        0.86        5.74      2.15 o 
  -8   9   3       46.13       45.94      4.54 o 
  -7   9   3       39.07       30.89      2.97 o 
  -6   9   3       24.68       18.61      2.62 o 
  -5   9   3        0.43        1.96      0.60 o 
  -4   9   3        0.00        0.97      0.85 o 
  -3   9   3      124.77      114.92      2.42 o 
  -2   9   3        3.84        3.14      0.76 o 
  -1   9   3      184.00      200.13      5.47 o 
   0   9   3      694.72      675.25      7.33 o 
   1   9   3      124.61      127.97      3.02 o 
   2   9   3        3.48        2.75      1.20 o 
   3   9   3       24.21       28.04      1.98 o 
   4   9   3       32.09       34.10      2.46 o 
   5   9   3        4.48        3.10      1.17 o 
   6   9   3        1.16        0.58      1.47 o 
   7   9   3        0.01        0.14      3.01 o 
  -9  10   3       22.36       22.91      4.12 o 
  -8  10   3       17.75       12.46      2.09 o 
  -7  10   3        0.76        1.77      1.03 o 
  -6  10   3        5.01        3.02      1.24 o 
  -5  10   3       23.26       21.84      1.71 o 
  -4  10   3        8.15        8.26      1.20 o 
  -3  10   3       31.54       30.99      2.12 o 
  -2  10   3        1.37        3.52      1.17 o 
  -1  10   3        2.09        0.33      0.73 o 
   0  10   3       51.48       42.07      1.91 o 
   1  10   3        3.01        3.07      1.05 o 
   2  10   3       11.82       10.44      1.35 o 
   3  10   3       85.14       91.06      4.41 o 
   4  10   3       40.54       49.11      2.68 o 
   5  10   3        2.58        5.75      1.89 o 
   6  10   3        4.03        1.14      1.79 o 
  -9  11   3        0.18       -0.72      2.53 o 
  -8  11   3        0.22        2.26      1.18 o 
  -7  11   3       24.50       20.37      3.03 o 
  -6  11   3       86.36       87.57      7.96 o 
  -5  11   3        5.49        4.80      1.56 o 
  -4  11   3      136.34      134.54      4.18 o 
  -3  11   3      137.58      140.63      5.32 o 
  -2  11   3       73.10       78.36      3.77 o 
  -1  11   3        6.22        6.81      1.06 o 
   0  11   3       38.98       30.59      1.91 o 
   1  11   3       59.78       59.96      3.05 o 
   2  11   3       15.68       15.06      1.50 o 
   3  11   3      249.95      241.72      6.06 o 
   4  11   3        0.10        0.84      0.80 o 
   5  11   3        0.10        3.09      1.55 o 
   6  11   3        4.13        3.07      1.97 o 
  -9  12   3        0.01        1.34      1.53 o 
  -8  12   3        0.12        2.11      2.83 o 
  -7  12   3       27.91       32.82      3.90 o 
  -6  12   3        1.43       -0.08      1.89 o 
  -5  12   3      117.72      118.51      4.23 o 
  -4  12   3       85.62       89.19      4.39 o 
  -3  12   3        0.01        0.53      1.08 o 
  -2  12   3      165.99      174.80      5.35 o 
  -1  12   3        1.06        3.32      1.39 o 
   0  12   3      184.19      200.74      4.89 o 
   1  12   3       96.66      106.14      3.73 o 
   2  12   3      162.85      169.02      5.58 o 
   3  12   3        1.83        5.25      1.15 o 
   4  12   3       13.28        6.85      1.48 o 
   5  12   3        6.91        5.30      1.63 o 
   6  12   3        6.10        9.11      2.05 o 
  -8  13   3        1.14        2.21      1.52 o 
  -7  13   3       41.82       39.62      3.60 o 
  -6  13   3        3.61        9.05      2.61 o 
  -5  13   3       51.33       45.59      3.24 o 
  -4  13   3      139.57      140.57      5.48 o 
  -3  13   3        8.44        4.98      1.66 o 
  -2  13   3       38.81       33.08      2.40 o 
  -1  13   3        2.82        3.05      1.14 o 
   0  13   3        0.47        0.94      0.70 o 
   1  13   3       17.15       15.23      1.75 o 
   2  13   3       10.31       11.71      1.43 o 
   3  13   3        2.31        3.02      1.01 o 
   4  13   3       46.08       33.59      3.40 o 
   5  13   3        0.10        3.12      1.18 o 
   6  13   3        1.04        2.27      3.26 o 
  -8  14   3       25.30       22.06      3.52 o 
  -7  14   3        0.65        2.05      1.60 o 
  -6  14   3        5.50        8.00      2.56 o 
  -5  14   3       19.32       19.47      2.21 o 
  -4  14   3       58.54       55.45      3.18 o 
  -3  14   3      186.66      219.68      5.30 o 
  -2  14   3        2.06        3.38      1.36 o 
  -1  14   3      190.39      197.41      4.33 o 
   0  14   3        2.21        4.25      1.51 o 
   1  14   3       23.42       23.11      2.11 o 
   2  14   3       52.35       49.65      2.72 o 
   3  14   3        2.68        3.40      1.84 o 
   4  14   3        0.03        4.31      2.06 o 
   5  14   3       14.27       12.53      2.31 o 
  -8  15   3       10.06        6.88      2.04 o 
  -7  15   3        0.19        1.91      1.63 o 
  -6  15   3        8.09        6.45      1.52 o 
  -5  15   3        2.03        3.35      1.60 o 
  -4  15   3       99.11      109.52      6.03 o 
  -3  15   3      175.52      197.22      4.97 o 
  -2  15   3        6.56        9.76      1.61 o 
  -1  15   3        0.01        0.92      1.51 o 
   0  15   3        1.58        1.96      1.50 o 
   1  15   3       86.45       80.28      4.86 o 
   2  15   3        0.00        1.24      0.93 o 
   3  15   3        5.16        3.79      1.23 o 
   4  15   3        3.58        5.14      1.40 o 
   5  15   3        1.00        1.56      1.79 o 
  -7  16   3        6.46        6.59      2.37 o 
  -6  16   3       20.24       23.26      2.63 o 
  -5  16   3        7.67        7.80      1.42 o 
  -4  16   3      106.25      110.92      6.15 o 
  -3  16   3      347.95      359.20     10.82 o 
  -2  16   3       56.62       64.94      3.74 o 
  -1  16   3       49.05       42.16      2.66 o 
   0  16   3       90.70       96.32      4.38 o 
   1  16   3        0.10        2.66      1.36 o 
   2  16   3        3.86        4.99      1.39 o 
   3  16   3        3.44        1.87      1.01 o 
   4  16   3       14.16        7.30      1.97 o 
   5  16   3        0.03       -1.49      2.10 o 
  -7  17   3       17.41       17.30      2.85 o 
  -6  17   3        5.43        9.14      2.19 o 
  -5  17   3        3.36        1.21      1.38 o 
  -4  17   3        4.59        3.06      1.71 o 
  -3  17   3       14.02        9.55      2.01 o 
  -2  17   3        7.81        6.31      1.78 o 
  -1  17   3       58.63       46.97      2.90 o 
   0  17   3        8.04        8.21      1.65 o 
   1  17   3        2.08        4.10      1.62 o 
   2  17   3        0.09        0.88      1.56 o 
   3  17   3        0.34        2.78      1.79 o 
   4  17   3        7.71        4.01      4.11 o 
  -7  18   3        1.95        3.22      1.76 o 
  -6  18   3        0.99        0.57      1.51 o 
  -5  18   3        0.60        0.54      1.33 o 
  -4  18   3        4.73        4.46      1.56 o 
  -3  18   3        1.85        1.56      1.72 o 
  -2  18   3       58.06       58.66      3.15 o 
  -1  18   3       42.52       40.76      2.94 o 
   0  18   3       46.54       51.24      3.47 o 
   1  18   3        0.38        1.73      1.17 o 
   2  18   3        1.81        1.19      1.66 o 
   3  18   3        1.96        2.69      1.49 o 
   4  18   3       18.41       15.59      4.96 o 
  -6  19   3       28.77       32.54      3.69 o 
  -5  19   3        0.08       -0.49      1.78 o 
  -4  19   3       22.02       25.28      2.56 o 
  -3  19   3       26.03       26.76      2.66 o 
  -2  19   3       15.87       14.41      2.31 o 
  -1  19   3        3.25        1.07      1.91 o 
   0  19   3       13.16       13.62      2.39 o 
   1  19   3       12.87       12.19      2.17 o 
   2  19   3        0.16        3.41      1.94 o 
   3  19   3       13.66        5.91      2.44 o 
   4  19   3        2.25       -2.21      4.20 o 
  -6  20   3       11.48       10.87      2.68 o 
  -5  20   3        3.31        2.82      1.26 o 
  -4  20   3       11.47       11.17      2.20 o 
  -3  20   3        0.56        1.84      1.72 o 
  -2  20   3        4.93        4.47      2.29 o 
  -1  20   3        0.04        2.12      1.91 o 
   0  20   3        9.38        9.33      2.34 o 
   1  20   3        8.28        9.48      2.26 o 
   2  20   3        0.16       -0.21      1.73 o 
   3  20   3        0.98        4.66      6.21 o 
  -5  21   3        1.84        6.53      2.77 o 
  -4  21   3        7.62        5.59      1.76 o 
  -3  21   3        5.17       10.69      2.36 o 
  -2  21   3        1.98        2.20      1.52 o 
  -1  21   3        1.15        2.20      2.43 o 
   0  21   3        1.61        4.08      2.08 o 
   1  21   3        0.13        0.35      1.59 o 
   2  21   3        0.34        3.71      1.90 o 
  -4  22   3        0.01        2.89      2.61 o 
  -3  22   3        2.26        1.51      2.24 o 
  -2  22   3        0.00        0.90      2.01 o 
  -1  22   3        0.48        2.06      1.61 o 
   0  22   3        0.00       -0.17      1.93 o 
   1  22   3        0.01        4.68      1.93 o 
   2  22   3        0.28        2.98      2.87 o 
  -3  23   3        5.44        3.33      1.96 o 
  -2  23   3        1.10        5.92      1.87 o 
  -1  23   3        2.26        2.03      1.21 o 
   0  23   3       17.36       23.33      8.54 o 
 -10   0   4        7.56        6.51      3.77 o 
  -8   0   4        1.83        1.93      2.12 o 
  -6   0   4      927.61      970.40     16.41 o 
  -4   0   4     2883.34     2986.01     32.15 o 
  -2   0   4       90.81       76.82      3.52 o 
   0   0   4     1492.42     1663.36     24.62 o 
   2   0   4       71.55       67.80      3.10 o 
   4   0   4       10.28       11.27      1.91 o 
   6   0   4        8.10        9.31      3.68 o 
 -10   1   4        0.74        3.81      1.69 o 
  -9   1   4       13.82       13.65      2.64 o 
  -8   1   4        2.30        2.14      1.11 o 
  -7   1   4        9.74       11.64      1.59 o 
  -6   1   4       34.14       37.21      2.88 o 
  -5   1   4      218.80      220.22      3.86 o 
  -4   1   4      554.48      610.69     17.96 o 
  -3   1   4      530.50      517.21      5.41 o 
  -2   1   4      144.52      119.23      2.49 o 
  -1   1   4        0.51        1.72      0.93 o 
   0   1   4        1.44        4.40      1.08 o 
   1   1   4       50.17       69.40      2.47 o 
   2   1   4       56.86       63.44      2.43 o 
   3   1   4      166.68      177.28      4.56 o 
   4   1   4       51.49       48.71      2.86 o 
   5   1   4        0.93        2.36      1.88 o 
   6   1   4        3.88        1.52      1.96 o 
 -10   2   4       15.06       17.66      3.52 o 
  -9   2   4        0.59        1.70      1.89 o 
  -8   2   4       59.14       59.10      4.35 o 
  -7   2   4       63.05       63.87      3.19 o 
  -6   2   4       36.30       28.44      2.04 o 
  -5   2   4       78.89       87.90      4.72 o 
  -4   2   4     3327.27     3603.82     25.46 o 
  -3   2   4       42.19       28.59      2.16 o 
  -2   2   4        0.66        1.84      0.81 o 
  -1   2   4        0.80        3.55      0.69 o 
   0   2   4      169.76      164.82      3.89 o 
   1   2   4      248.74      235.09      4.84 o 
   2   2   4       89.17       90.51      2.56 o 
   3   2   4       43.08       38.01      2.15 o 
   4   2   4        7.81        7.58      1.09 o 
   5   2   4        0.50        3.07      1.14 o 
   6   2   4        4.74        7.77      2.21 o 
 -10   3   4        0.86        1.74      1.90 o 
  -9   3   4        0.74        1.34      1.56 o 
  -8   3   4        5.17        6.89      1.44 o 
  -7   3   4       30.02       31.64      2.65 o 
  -6   3   4       17.37       14.99      1.36 o 
  -5   3   4      345.86      352.08      4.66 o 
  -4   3   4     1051.49     1148.20     12.09 o 
  -3   3   4      222.31      224.09      3.17 o 
  -2   3   4        1.14        5.41      0.63 o 
  -1   3   4        0.13        3.40      1.43 o 
   0   3   4     1645.20     1669.33     26.75 o 
   1   3   4      200.79      226.43      4.16 o 
   2   3   4       31.65       35.27      1.92 o 
   3   3   4        5.80        4.60      1.34 o 
   4   3   4       14.80       12.34      1.33 o 
   5   3   4        1.20        3.49      1.72 o 
   6   3   4        0.00        1.02      1.86 o 
 -10   4   4        0.42        0.38      1.67 o 
  -9   4   4       30.00       31.25      3.14 o 
  -8   4   4       21.94       21.16      2.66 o 
  -7   4   4       65.06       59.09      2.84 o 
  -6   4   4        3.52        4.04      0.78 o 
  -5   4   4      216.60      222.29      4.33 o 
  -4   4   4      391.40      419.65      5.46 o 
  -3   4   4      587.55      713.14      6.93 o 
  -2   4   4        2.54        3.35      1.43 o 
  -1   4   4      208.01      185.65      3.97 o 
   0   4   4     1160.03     1256.89     19.60 o 
   1   4   4        2.75        2.52      0.86 o 
   2   4   4        5.38        3.12      0.79 o 
   3   4   4      353.30      379.54      5.99 o 
   4   4   4        9.22        8.81      1.20 o 
   5   4   4        3.13        1.01      1.35 o 
   6   4   4        0.22        1.83      1.82 o 
 -10   5   4        0.29        2.45      1.65 o 
  -9   5   4        2.91        4.27      2.12 o 
  -8   5   4        2.37       -0.22      1.75 o 
  -7   5   4        6.12        5.16      1.28 o 
  -6   5   4       11.53       12.70      1.65 o 
  -5   5   4       85.37       94.89      4.89 o 
  -4   5   4       56.67       66.68      2.51 o 
  -3   5   4        0.01        2.95      1.59 o 
  -2   5   4        7.71        8.64      1.07 o 
  -1   5   4      148.24      147.09      2.55 o 
   0   5   4      639.57      662.87      8.24 o 
   1   5   4        0.06        3.73      0.98 o 
   2   5   4      220.04      240.32      4.99 o 
   3   5   4        0.66        2.43      1.19 o 
   4   5   4       19.93       19.96      3.02 o 
   5   5   4        0.20        3.32      1.39 o 
   6   5   4        4.86        2.96      1.89 o 
 -10   6   4        0.93        5.25      1.98 o 
  -9   6   4        0.00        3.95      1.84 o 
  -8   6   4       22.71       21.14      3.51 o 
  -7   6   4      119.76      118.12      6.48 o 
  -6   6   4       26.47       24.00      1.87 o 
  -5   6   4       29.15       29.84      1.79 o 
  -4   6   4        3.81        5.74      1.11 o 
  -3   6   4       26.13       20.57      1.34 o 
  -2   6   4       21.12       14.13      1.06 o 
  -1   6   4        1.58        2.83      1.18 o 
   0   6   4        0.61        4.48      0.63 o 
   1   6   4      301.44      293.20      7.16 o 
   2   6   4        0.38        1.42      0.54 o 
   3   6   4       48.41       46.67      4.47 o 
   4   6   4       75.60       78.24      6.49 o 
   5   6   4        7.04        4.85      1.81 o 
   6   6   4        5.48        3.12      1.87 o 
 -10   7   4       21.87       22.38      5.36 o 
  -9   7   4        0.14        1.71      2.08 o 
  -8   7   4        0.19        2.25      1.08 o 
  -7   7   4       56.45       51.50      4.19 o 
  -6   7   4        4.44        3.70      0.84 o 
  -5   7   4        0.07        1.09      0.59 o 
  -4   7   4        7.31        8.00      1.11 o 
  -3   7   4        4.83        4.39      0.78 o 
  -2   7   4      365.63      362.20      8.48 o 
  -1   7   4      613.50      633.60      7.94 o 
   0   7   4      170.52      189.04      5.89 o 
   1   7   4      144.18      146.91      3.63 o 
   2   7   4       17.31       11.16      1.19 o 
   3   7   4       17.28       24.17      1.89 o 
   4   7   4        3.36        3.59      0.92 o 
   5   7   4        6.89        5.45      1.79 o 
   6   7   4        6.33        7.01      2.37 o 
  -9   8   4       11.27        8.70      1.56 o 
  -8   8   4        1.81        3.23      1.06 o 
  -7   8   4        4.01        4.53      0.97 o 
  -6   8   4       38.74       29.85      1.88 o 
  -5   8   4        5.27        4.25      0.85 o 
  -4   8   4       32.00       29.86      1.52 o 
  -3   8   4       85.01       84.14      2.48 o 
  -2   8   4       22.64       18.21      1.23 o 
  -1   8   4        1.95        2.64      2.06 o 
   0   8   4      208.83      194.23      3.39 o 
   1   8   4       36.08       45.10      3.02 o 
   2   8   4      129.31      119.23      5.49 o 
   3   8   4      144.26      143.08      4.63 o 
   4   8   4        9.91       11.41      2.55 o 
   5   8   4        1.79       -0.01      1.51 o 
   6   8   4        0.27        2.01      1.88 o 
  -9   9   4        5.84        5.25      4.55 o 
  -8   9   4        0.56        1.77      1.15 o 
  -7   9   4        0.00        0.33      0.91 o 
  -6   9   4        5.79        6.91      1.24 o 
  -5   9   4      132.62      140.38      3.70 o 
  -4   9   4       30.54       35.79      1.68 o 
  -3   9   4      677.37      745.37      6.64 o 
  -2   9   4        0.86        3.16      0.99 o 
  -1   9   4       10.92        5.34      0.96 o 
   0   9   4        1.50        2.35      1.81 o 
   1   9   4       57.52       53.96      2.80 o 
   2   9   4        8.61        8.25      1.63 o 
   3   9   4      109.25      107.64      6.22 o 
   4   9   4       11.87       10.46      2.52 o 
   5   9   4        0.49        0.38      1.45 o 
   6   9   4        0.09        4.67      2.38 o 
  -9  10   4        0.14       -0.96      1.72 o 
  -8  10   4       14.57       13.35      1.79 o 
  -7  10   4       56.10       51.30      3.33 o 
  -6  10   4      121.03      109.50      4.53 o 
  -5  10   4       37.20       31.45      2.45 o 
  -4  10   4       93.44       86.46      2.91 o 
  -3  10   4        6.36        5.16      1.27 o 
  -2  10   4       63.33       66.60      2.38 o 
  -1  10   4        0.99        1.95      0.96 o 
   0  10   4       24.67       20.34      1.56 o 
   1  10   4       38.49       39.21      2.28 o 
   2  10   4      109.66      104.61      3.72 o 
   3  10   4      119.30      122.55      6.51 o 
   4  10   4       37.63       42.08      3.69 o 
   5  10   4        0.56        0.88      1.50 o 
   6  10   4        3.99        2.81      2.15 o 
  -9  11   4        4.26        4.08      2.75 o 
  -8  11   4       11.93       10.93      2.49 o 
  -7  11   4        5.36        3.55      1.73 o 
  -6  11   4       24.88       23.24      2.30 o 
  -5  11   4       57.30       52.64      2.96 o 
  -4  11   4        5.69        5.66      1.40 o 
  -3  11   4        0.41        1.45      1.25 o 
  -2  11   4       72.40       66.07      2.76 o 
  -1  11   4       97.82       96.11      3.39 o 
   0  11   4      134.74      125.76      2.99 o 
   1  11   4        7.45        5.26      1.20 o 
   2  11   4        0.00        0.82      1.11 o 
   3  11   4        0.67        2.68      0.99 o 
   4  11   4       15.57       13.06      1.81 o 
   5  11   4        0.00        2.67      1.47 o 
  -9  12   4        5.36        9.35      2.74 o 
  -8  12   4        4.71        3.41      1.72 o 
  -7  12   4       11.38       13.36      2.56 o 
  -6  12   4        1.82        2.80      1.34 o 
  -5  12   4        0.00        1.61      1.66 o 
  -4  12   4      165.94      168.14      4.97 o 
  -3  12   4       61.90       65.85      2.84 o 
  -2  12   4       19.72       21.40      1.79 o 
  -1  12   4        6.24        4.14      0.89 o 
   0  12   4      118.35      140.98      3.33 o 
   1  12   4      101.29      116.69      3.79 o 
   2  12   4       84.81       91.18      3.73 o 
   3  12   4        2.50        3.49      1.07 o 
   4  12   4       38.52       37.07      4.85 o 
   5  12   4        0.61        0.28      1.49 o 
  -9  13   4        1.17        4.03      3.05 o 
  -8  13   4        4.63        4.17      1.58 o 
  -7  13   4        1.19        0.39      1.68 o 
  -6  13   4       50.10       47.78      3.43 o 
  -5  13   4       10.29       12.54      1.80 o 
  -4  13   4      122.87      115.18      5.05 o 
  -3  13   4       25.16       20.03      1.91 o 
  -2  13   4        3.47        4.68      1.45 o 
  -1  13   4       38.54       41.34      2.68 o 
   0  13   4      174.14      196.04      3.99 o 
   1  13   4        0.17        1.83      0.97 o 
   2  13   4       30.58       30.47      2.42 o 
   3  13   4        0.10        0.62      1.28 o 
   4  13   4        4.96        1.48      1.92 o 
   5  13   4        0.20        0.96      1.79 o 
  -8  14   4        5.26        6.22      2.80 o 
  -7  14   4       23.29       22.09      2.59 o 
  -6  14   4        3.70        4.57      1.44 o 
  -5  14   4       12.92       13.73      1.98 o 
  -4  14   4        6.41        5.58      1.32 o 
  -3  14   4      381.34      431.24      6.98 o 
  -2  14   4       14.51       14.90      2.41 o 
  -1  14   4      131.40      141.84      5.08 o 
   0  14   4       44.09       51.49      4.05 o 
   1  14   4       50.68       55.70      3.89 o 
   2  14   4       12.51       13.22      1.98 o 
   3  14   4        0.36        3.68      1.75 o 
   4  14   4        0.23        1.26      1.83 o 
   5  14   4        0.07        1.48      3.05 o 
  -8  15   4        2.46        4.18      1.83 o 
  -7  15   4        2.52        1.23      1.83 o 
  -6  15   4        9.83        9.42      1.68 o 
  -5  15   4        1.24        2.39      1.28 o 
  -4  15   4        0.59        2.15      1.56 o 
  -3  15   4        7.45        4.35      1.60 o 
  -2  15   4       56.76       63.52      3.60 o 
  -1  15   4        4.36        5.76      1.17 o 
   0  15   4        9.95        8.68      1.56 o 
   1  15   4        1.83        1.81      0.98 o 
   2  15   4        9.73       12.24      1.88 o 
   3  15   4        6.86        4.05      1.12 o 
   4  15   4        0.08        1.45      1.76 o 
  -8  16   4        4.21        5.73      2.37 o 
  -7  16   4        0.01        2.85      3.11 o 
  -6  16   4       11.06        8.59      2.11 o 
  -5  16   4        6.62        6.86      1.28 o 
  -4  16   4       54.64       56.97      3.34 o 
  -3  16   4        6.04        4.89      1.56 o 
  -2  16   4       13.31       18.09      1.94 o 
  -1  16   4       36.92       37.75      4.11 o 
   0  16   4       19.25       17.29      2.08 o 
   1  16   4        7.03        6.38      1.62 o 
   2  16   4        0.26        0.84      1.98 o 
   3  16   4        1.12        1.23      1.59 o 
   4  16   4        1.08        1.02      3.04 o 
  -7  17   4        2.13        1.96      2.10 o 
  -6  17   4        2.97        4.36      1.38 o 
  -5  17   4        8.60       10.61      1.83 o 
  -4  17   4       63.78       69.95      5.51 o 
  -3  17   4       10.23        9.36      1.75 o 
  -2  17   4        7.51        9.93      1.65 o 
  -1  17   4        0.98        2.63      1.61 o 
   0  17   4       16.20       11.07      2.97 o 
   1  17   4        0.03        2.73      1.05 o 
   2  17   4        1.12        1.76      1.43 o 
   3  17   4        0.31        0.48      2.92 o 
   4  17   4        1.74        5.45      3.24 o 
  -7  18   4        0.58        3.30      1.79 o 
  -6  18   4        7.72        9.81      1.78 o 
  -5  18   4        1.43        1.97      1.33 o 
  -4  18   4       48.34       63.07      3.43 o 
  -3  18   4        9.97        6.83      1.62 o 
  -2  18   4        4.96       11.23      2.39 o 
  -1  18   4       23.02       27.06      2.99 o 
   0  18   4        6.08        4.50      1.62 o 
   1  18   4        3.99        0.81      1.14 o 
   2  18   4        1.04        1.26      2.06 o 
   3  18   4        7.30        8.06      3.84 o 
  -6  19   4        0.21        2.65      1.68 o 
  -5  19   4        5.93        7.22      1.78 o 
  -4  19   4       14.46       10.00      2.00 o 
  -3  19   4       46.51       55.67      3.72 o 
  -2  19   4        2.42        2.31      2.11 o 
  -1  19   4        3.05        4.59      1.13 o 
   0  19   4        0.84        1.25      1.33 o 
   1  19   4       13.94       14.32      3.63 o 
   2  19   4        1.48        3.24      1.76 o 
   3  19   4       19.01       24.44     10.19 o 
  -6  20   4        1.34        2.76      2.51 o 
  -5  20   4        4.38        7.56      1.74 o 
  -4  20   4        0.01        2.68      1.54 o 
  -3  20   4        2.32        4.81      2.06 o 
  -2  20   4        0.72        2.10      1.55 o 
  -1  20   4        0.39        3.36      1.30 o 
   0  20   4        0.00        1.68      1.56 o 
   1  20   4        0.69        3.41      2.21 o 
   2  20   4        0.19        1.65      2.21 o 
  -5  21   4        4.58        2.98      2.24 o 
  -4  21   4        0.02       -0.47      1.83 o 
  -3  21   4       10.81       10.32      2.82 o 
  -2  21   4        0.25        1.40      1.71 o 
  -1  21   4        0.05        1.63      1.53 o 
   0  21   4        0.34        3.57      2.32 o 
   1  21   4        0.00        0.18      2.15 o 
  -4  22   4        5.22        3.29      1.84 o 
  -3  22   4        5.10        5.00      1.62 o 
  -2  22   4        0.22        0.75      1.93 o 
  -1  22   4        0.55        3.38      2.66 o 
   0  22   4        0.08        0.12      2.65 o 
  -2  23   4        0.45        2.51      5.23 o 
  -9   0   5        2.97        5.50      2.03 o 
  -7   0   5      489.58      568.02     17.86 o 
  -5   0   5      507.59      564.67      8.98 o 
  -3   0   5       10.17       11.54      2.17 o 
  -1   0   5      403.47      424.90     10.03 o 
   1   0   5       75.65       66.46      5.12 o 
   3   0   5        0.59        0.39      2.22 o 
   5   0   5        3.62        4.33      4.33 o 
 -10   1   5        2.25        1.62      1.31 o 
  -9   1   5        5.73        7.73      1.73 o 
  -8   1   5        2.92        1.72      1.35 o 
  -7   1   5       38.69       40.53      3.08 o 
  -6   1   5      448.92      519.15      5.80 o 
  -5   1   5        2.61        5.97      1.79 o 
  -4   1   5        1.69        3.07      1.96 o 
  -3   1   5      282.85      280.64      3.89 o 
  -2   1   5        7.43        7.42      0.57 o 
  -1   1   5       82.25       71.06      2.22 o 
   0   1   5       23.84       23.58      1.45 o 
   1   1   5       75.05       76.40      3.04 o 
   2   1   5        1.45        2.25      1.07 o 
   3   1   5       99.55      112.33      6.63 o 
   4   1   5        0.91        0.65      0.75 o 
   5   1   5        0.33        1.52      1.91 o 
   6   1   5        0.11        3.69      3.30 o 
 -10   2   5        1.56        2.58      1.43 o 
  -9   2   5        3.02        4.83      2.05 o 
  -8   2   5        0.26        2.46      2.19 o 
  -7   2   5      122.33      128.74      4.41 o 
  -6   2   5        8.02       14.27      1.32 o 
  -5   2   5       36.07       42.92      3.36 o 
  -4   2   5       72.59       94.61      4.89 o 
  -3   2   5      174.98      162.04      3.09 o 
  -2   2   5        9.81       11.68      1.29 o 
  -1   2   5      262.66      252.68      4.35 o 
   0   2   5      106.47      123.81      3.18 o 
   1   2   5       69.69       62.85      2.31 o 
   2   2   5        3.58        4.95      1.02 o 
   3   2   5       43.30       40.34      2.47 o 
   4   2   5       15.82       10.52      1.34 o 
   5   2   5        0.22        1.18      2.00 o 
   6   2   5        1.35        4.12      3.37 o 
 -10   3   5        2.20        3.14      1.68 o 
  -9   3   5        6.61        4.91      1.58 o 
  -8   3   5        4.14        6.04      1.71 o 
  -7   3   5      239.99      236.61      4.68 o 
  -6   3   5       14.13       14.31      1.90 o 
  -5   3   5       19.23       26.42      2.00 o 
  -4   3   5        0.16        1.71      0.72 o 
  -3   3   5      175.14      162.29      2.96 o 
  -2   3   5       31.17       36.67      2.32 o 
  -1   3   5      373.01      382.27      5.64 o 
   0   3   5        0.64        3.43      1.27 o 
   1   3   5       74.05       72.36      2.51 o 
   2   3   5       20.62       17.67      1.61 o 
   3   3   5       11.10       12.41      1.58 o 
   4   3   5        0.48        2.14      0.99 o 
   5   3   5        4.52        5.72      2.64 o 
   6   3   5        1.03        3.69      3.34 o 
 -10   4   5       11.63       13.54      3.80 o 
  -9   4   5        8.96        8.73      1.44 o 
  -8   4   5       21.64       20.70      2.06 o 
  -7   4   5        0.02        1.55      0.97 o 
  -6   4   5      149.15      158.20      4.62 o 
  -5   4   5        1.61        3.81      0.82 o 
  -4   4   5      242.84      253.73      4.23 o 
  -3   4   5      368.02      344.85      4.49 o 
  -2   4   5        0.33        1.10      0.93 o 
  -1   4   5       70.02       72.64      3.14 o 
   0   4   5      130.74      110.46      4.83 o 
   1   4   5      111.09      100.16      4.47 o 
   2   4   5        0.42        1.41      1.20 o 
   3   4   5       89.00      104.09      4.53 o 
   4   4   5        0.25        3.01      1.01 o 
   5   4   5        1.61        0.11      2.16 o 
   6   4   5        1.50        5.12      3.82 o 
 -10   5   5        2.66        5.86      2.08 o 
  -9   5   5        3.08        4.95      1.86 o 
  -8   5   5       37.04       34.82      2.54 o 
  -7   5   5       62.35       63.15      3.81 o 
  -6   5   5       12.64       14.09      1.32 o 
  -5   5   5        2.59        5.76      1.42 o 
  -4   5   5        6.33        8.21      0.89 o 
  -3   5   5       25.20       26.29      1.94 o 
  -2   5   5        2.69        2.28      1.39 o 
  -1   5   5        0.14        0.94      1.05 o 
   0   5   5      333.29      332.73      6.07 o 
   1   5   5      179.74      190.00      6.85 o 
   2   5   5       54.34       50.84      2.81 o 
   3   5   5       20.14       17.41      1.66 o 
   4   5   5        0.76        1.84      1.10 o 
   5   5   5        3.84        0.18      2.10 o 
 -10   6   5        6.53        9.43      2.62 o 
  -9   6   5       15.83       13.07      2.76 o 
  -8   6   5        2.04        2.42      1.21 o 
  -7   6   5        0.04       -0.47      1.49 o 
  -6   6   5        4.93        4.60      0.90 o 
  -5   6   5       45.75       50.90      2.83 o 
  -4   6   5       85.27       79.86      2.65 o 
  -3   6   5       24.30       25.54      1.69 o 
  -2   6   5        3.44        8.31      1.47 o 
  -1   6   5       28.78       31.35      1.94 o 
   0   6   5      297.85      327.29      7.83 o 
   1   6   5        0.16        2.85      1.56 o 
   2   6   5       26.56       21.73      1.84 o 
   3   6   5        3.88        3.11      1.27 o 
   4   6   5        0.00        1.19      1.93 o 
   5   6   5        0.36        0.94      2.08 o 
 -10   7   5       11.74       15.34      3.47 o 
  -9   7   5       14.89       15.58      2.29 o 
  -8   7   5        0.45        1.46      0.92 o 
  -7   7   5       30.23       25.98      2.28 o 
  -6   7   5       20.02       15.93      1.40 o 
  -5   7   5       44.57       38.27      2.50 o 
  -4   7   5       52.70       45.38      2.32 o 
  -3   7   5      113.65      129.37      3.64 o 
  -2   7   5      570.36      589.65      7.22 o 
  -1   7   5       59.52       72.34      3.28 o 
   0   7   5       10.25        7.32      1.51 o 
   1   7   5       26.59       25.67      1.73 o 
   2   7   5       94.99       92.84      3.12 o 
   3   7   5       39.52       47.29      4.49 o 
   4   7   5       15.58       19.70      2.51 o 
   5   7   5        0.07        1.90      2.06 o 
 -10   8   5        0.29        2.97      3.51 o 
  -9   8   5        1.55        4.77      1.50 o 
  -8   8   5        0.20        0.68      1.15 o 
  -7   8   5       70.16       62.15      5.11 o 
  -6   8   5       28.77       23.72      1.79 o 
  -5   8   5       19.01       14.94      1.25 o 
  -4   8   5        0.47       -0.18      0.97 o 
  -3   8   5       30.15       20.79      1.66 o 
  -2   8   5        0.06        1.60      0.73 o 
  -1   8   5       56.27       56.56      2.91 o 
   0   8   5       85.21       86.59      3.45 o 
   1   8   5        2.87        2.85      1.00 o 
   2   8   5        1.68        3.86      1.27 o 
   3   8   5        5.57        3.78      1.57 o 
   4   8   5        0.73        1.84      1.66 o 
   5   8   5        4.48        5.17      2.32 o 
  -9   9   5        2.67        5.96      2.13 o 
  -8   9   5        7.52        7.02      1.29 o 
  -7   9   5        2.88        5.68      1.11 o 
  -6   9   5        3.82        3.05      0.95 o 
  -5   9   5       38.57       36.01      2.71 o 
  -4   9   5       81.29       86.65      2.96 o 
  -3   9   5       40.16       36.94      1.93 o 
  -2   9   5       77.59       74.30      2.18 o 
  -1   9   5        7.19        6.90      1.02 o 
   0   9   5       18.41       15.00      2.20 o 
   1   9   5        0.04        2.49      0.89 o 
   2   9   5        0.00        2.77      1.37 o 
   3   9   5        8.23       16.12      2.55 o 
   4   9   5       28.14       22.68      3.26 o 
   5   9   5        0.99        3.49      2.12 o 
  -9  10   5        4.10        3.06      1.32 o 
  -8  10   5        0.00        3.08      1.40 o 
  -7  10   5        4.01        6.39      1.32 o 
  -6  10   5        1.96        1.99      1.18 o 
  -5  10   5        7.22        7.86      1.11 o 
  -4  10   5      145.70      156.74      4.12 o 
  -3  10   5      249.86      248.73      5.06 o 
  -2  10   5       47.20       42.69      2.38 o 
  -1  10   5       15.05        9.45      1.50 o 
   0  10   5       90.79       88.45      4.52 o 
   1  10   5        0.70        1.64      1.18 o 
   2  10   5        0.06        2.22      1.53 o 
   3  10   5       50.11       53.28      4.03 o 
   4  10   5        0.87        2.17      1.90 o 
   5  10   5        1.10        4.20      1.77 o 
  -9  11   5        5.04        1.53      1.59 o 
  -8  11   5        5.24        4.50      1.20 o 
  -7  11   5        0.43        1.19      1.67 o 
  -6  11   5       24.54       18.77      1.87 o 
  -5  11   5       43.69       48.22      2.97 o 
  -4  11   5       56.78       61.68      3.04 o 
  -3  11   5        1.34        4.00      1.42 o 
  -2  11   5      174.09      171.37      4.04 o 
  -1  11   5       13.38       16.33      1.48 o 
   0  11   5      100.88      101.08      4.24 o 
   1  11   5        0.55        2.61      0.99 o 
   2  11   5        0.03        0.76      1.41 o 
   3  11   5        0.52       -0.93      1.39 o 
   4  11   5       16.60       15.83      2.64 o 
   5  11   5        0.12        0.31      2.55 o 
  -9  12   5        8.54       10.42      2.16 o 
  -8  12   5        5.17        5.35      1.60 o 
  -7  12   5       17.82       16.55      2.39 o 
  -6  12   5       47.39       57.49      6.72 o 
  -5  12   5        0.20        1.32      1.33 o 
  -4  12   5       48.79       44.71      3.28 o 
  -3  12   5      211.01      232.36      6.24 o 
  -2  12   5       56.71       46.46      2.27 o 
  -1  12   5       24.92       28.59      1.93 o 
   0  12   5       41.96       42.91      2.78 o 
   1  12   5        2.84        1.79      1.52 o 
   2  12   5        3.23        3.78      1.63 o 
   3  12   5        1.14        1.41      1.54 o 
   4  12   5        5.28        3.25      2.03 o 
  -9  13   5        5.75        5.44      3.83 o 
  -8  13   5       21.91       17.96      2.89 o 
  -7  13   5       17.12        9.95      1.85 o 
  -6  13   5        9.27       11.31      2.36 o 
  -5  13   5        6.51        5.48      1.25 o 
  -4  13   5        2.35        4.44      1.45 o 
  -3  13   5        4.97        4.88      1.44 o 
  -2  13   5        7.02        3.99      1.30 o 
  -1  13   5       38.80       36.23      2.82 o 
   0  13   5       41.69       34.38      3.18 o 
   1  13   5       24.57       22.50      2.40 o 
   2  13   5        1.43        2.24      1.52 o 
   3  13   5        0.00        1.91      1.44 o 
   4  13   5        2.45        3.44      1.80 o 
  -8  14   5        0.51        1.92      1.69 o 
  -7  14   5       26.15       26.64      2.97 o 
  -6  14   5       14.40       11.21      1.90 o 
  -5  14   5        7.82        5.76      1.30 o 
  -4  14   5       53.78       68.74      3.43 o 
  -3  14   5        0.00        1.62      1.55 o 
  -2  14   5        1.26        2.40      1.47 o 
  -1  14   5        1.09        2.44      2.09 o 
   0  14   5       17.69       12.94      1.66 o 
   1  14   5        0.40        2.62      1.44 o 
   2  14   5        0.24        0.71      1.38 o 
   3  14   5       10.83        7.74      1.75 o 
   4  14   5        0.01       -0.18      1.76 o 
  -8  15   5        0.01        4.24      1.48 o 
  -7  15   5        6.05        3.75      1.77 o 
  -6  15   5        0.01        0.83      1.42 o 
  -5  15   5        1.18        3.42      1.33 o 
  -4  15   5        1.04        1.72      1.21 o 
  -3  15   5       51.46       57.02      2.97 o 
  -2  15   5        0.03        1.88      1.51 o 
  -1  15   5        8.59        9.79      1.64 o 
   0  15   5        9.92       12.16      2.24 o 
   1  15   5       14.29        9.06      2.97 o 
   2  15   5        0.01        2.28      2.47 o 
   3  15   5        9.14       12.40      3.29 o 
  -8  16   5        0.78        4.68      1.99 o 
  -7  16   5        8.11        6.86      2.17 o 
  -6  16   5        6.04        7.66      1.47 o 
  -5  16   5        0.01        2.75      1.53 o 
  -4  16   5       11.76       11.40      1.72 o 
  -3  16   5       57.68       63.91      3.62 o 
  -2  16   5       12.90       13.29      1.82 o 
  -1  16   5       37.82       32.86      3.89 o 
   0  16   5        0.44        0.75      1.81 o 
   1  16   5       22.98       17.38      3.19 o 
   2  16   5        0.30       -0.59      1.67 o 
   3  16   5        1.93        4.06      3.47 o 
  -7  17   5        0.05        0.41      1.95 o 
  -6  17   5        0.94        1.23      1.61 o 
  -5  17   5        2.61        4.14      1.18 o 
  -4  17   5       93.59      116.40      4.74 o 
  -3  17   5       97.01       84.36      6.93 o 
  -2  17   5        1.57        0.81      1.52 o 
  -1  17   5       40.85       46.39      4.95 o 
   0  17   5        1.10        2.45      1.92 o 
   1  17   5        1.58        6.59      1.92 o 
   2  17   5        0.22        1.66      2.27 o 
   3  17   5        0.08        1.04      4.22 o 
  -7  18   5        9.62       13.26      2.45 o 
  -6  18   5        9.47        7.69      2.00 o 
  -5  18   5       14.10       16.23      2.38 o 
  -4  18   5        8.49        5.69      1.90 o 
  -3  18   5        9.08        9.00      1.73 o 
  -2  18   5       28.09       32.47      3.28 o 
  -1  18   5        6.35        9.90      2.29 o 
   0  18   5        0.88        2.27      2.36 o 
   1  18   5        0.02        0.19      2.44 o 
   2  18   5        0.03        1.14      2.46 o 
  -6  19   5       19.66       23.78      3.18 o 
  -5  19   5        2.36        2.76      1.54 o 
  -4  19   5        1.83        3.61      1.63 o 
  -3  19   5        9.28        9.51      1.76 o 
  -2  19   5        0.01       -0.32      1.65 o 
  -1  19   5        0.77        5.76      2.79 o 
   0  19   5        2.44        2.65      2.91 o 
   1  19   5        0.35        3.31      2.40 o 
   2  19   5        0.08        4.38      4.51 o 
  -5  20   5        5.25        4.46      2.57 o 
  -4  20   5       14.03        9.45      1.80 o 
  -3  20   5       60.92       69.02      8.00 o 
  -2  20   5        1.20        2.30      1.58 o 
  -1  20   5        0.13        3.35      2.52 o 
   0  20   5        0.01        0.83      2.19 o 
   1  20   5        2.61        2.34      2.44 o 
  -4  21   5        2.40        3.13      3.77 o 
  -3  21   5        0.20        2.20      2.79 o 
  -2  21   5        0.04        2.34      1.71 o 
  -1  21   5        4.18        2.97      1.55 o 
   0  21   5        1.73       -0.07      2.13 o 
  -3  22   5        0.08        7.47      6.93 o 
  -2  22   5        2.68        9.01      3.39 o 
 -10   0   6        0.01       -0.73      2.27 o 
  -8   0   6        3.52        4.24      1.64 o 
  -6   0   6       61.32       55.13      5.93 o 
  -4   0   6       38.71       42.19      2.49 o 
  -2   0   6       82.91       92.42      7.30 o 
   0   0   6       22.71       21.65      3.21 o 
   2   0   6        0.63        3.04      1.44 o 
   4   0   6        0.54        1.86      1.22 o 
 -10   1   6        5.49        8.22      2.01 o 
  -9   1   6        0.27        0.61      1.26 o 
  -8   1   6        0.16        1.30      1.52 o 
  -7   1   6      142.66      136.88      7.42 o 
  -6   1   6      464.59      482.28      7.85 o 
  -5   1   6      149.07      151.05      3.81 o 
  -4   1   6      174.92      181.93      3.27 o 
  -3   1   6       93.15       81.12      4.20 o 
  -2   1   6       37.00       33.58      3.94 o 
  -1   1   6       52.58       51.50      3.66 o 
   0   1   6        1.01        1.34      0.96 o 
   1   1   6       70.57       69.21      3.32 o 
   2   1   6        4.53        6.76      1.53 o 
   3   1   6        0.14        3.25      1.75 o 
   4   1   6        2.55        3.52      2.32 o 
   5   1   6        0.97        1.58      4.22 o 
 -10   2   6       13.66       15.67      2.28 o 
  -9   2   6        0.56       -0.86      2.28 o 
  -8   2   6        6.20        5.94      1.26 o 
  -7   2   6       33.21       31.37      2.47 o 
  -6   2   6      395.81      426.99      8.34 o 
  -5   2   6        3.25        4.51      0.91 o 
  -4   2   6        9.14        8.91      1.12 o 
  -3   2   6        7.86        4.44      1.16 o 
  -2   2   6       25.72       28.15      2.52 o 
  -1   2   6        0.42        1.62      0.93 o 
   0   2   6       41.01       47.47      2.48 o 
   1   2   6      167.74      198.83      5.95 o 
   2   2   6        8.84       10.62      1.54 o 
   3   2   6        9.84        7.05      1.25 o 
   4   2   6        8.36        7.39      2.57 o 
   5   2   6        0.51        4.07      3.70 o 
 -10   3   6        4.66        6.34      2.07 o 
  -9   3   6        1.11        1.36      1.64 o 
  -8   3   6        0.13        0.61      1.01 o 
  -7   3   6        2.66        2.39      0.96 o 
  -6   3   6       49.62       50.97      2.94 o 
  -5   3   6        4.56        5.70      1.18 o 
  -4   3   6        4.85        5.47      0.82 o 
  -3   3   6       40.46       41.88      3.22 o 
  -2   3   6        6.84        6.59      1.66 o 
  -1   3   6        6.49       10.11      1.22 o 
   0   3   6       24.51       17.51      2.90 o 
   1   3   6        0.10        1.23      1.01 o 
   2   3   6       39.37       40.57      3.01 o 
   3   3   6        1.67        4.11      1.64 o 
   4   3   6        0.32        1.94      1.24 o 
   5   3   6        3.56        1.21      5.50 o 
 -10   4   6       10.89       11.65      2.37 o 
  -9   4   6       11.45       12.97      3.19 o 
  -8   4   6       12.05       13.76      1.95 o 
  -7   4   6       47.26       53.86      4.20 o 
  -6   4   6      359.85      395.72      5.97 o 
  -5   4   6      124.11      132.39      5.52 o 
  -4   4   6        0.60        2.34      0.97 o 
  -3   4   6       58.50       59.76      3.02 o 
  -2   4   6       12.29       15.96      1.81 o 
  -1   4   6       21.09       20.77      2.20 o 
   0   4   6      202.91      207.97      8.16 o 
   1   4   6      241.71      254.97     11.27 o 
   2   4   6       28.97       40.18      3.96 o 
   3   4   6        1.96        4.07      1.20 o 
   4   4   6        0.77        4.64      2.03 o 
   5   4   6        2.03        6.02      4.15 o 
 -10   5   6        0.12        2.00      1.95 o 
  -9   5   6       43.83       55.77      5.32 o 
  -8   5   6       10.04        9.69      1.50 o 
  -7   5   6       50.15       53.16      3.32 o 
  -6   5   6      207.97      215.93      6.42 o 
  -5   5   6        1.44        1.44      0.98 o 
  -4   5   6       26.86       24.39      1.50 o 
  -3   5   6        3.46        1.73      1.01 o 
  -2   5   6       51.22       49.17      2.88 o 
  -1   5   6        0.35        1.98      1.06 o 
   0   5   6      459.64      469.17     11.69 o 
   1   5   6        0.62        3.03      1.59 o 
   2   5   6       15.64       14.92      2.04 o 
   3   5   6        4.19        2.81      1.16 o 
   4   5   6        7.12        4.80      2.18 o 
   5   5   6        1.71        4.77      6.53 o 
 -10   6   6        0.00        2.05      2.54 o 
  -9   6   6        6.64        7.50      1.95 o 
  -8   6   6        3.90        2.64      1.12 o 
  -7   6   6        0.03        2.17      0.95 o 
  -6   6   6        3.26        5.68      1.29 o 
  -5   6   6       37.00       38.13      2.20 o 
  -4   6   6        1.55        2.18      1.44 o 
  -3   6   6        0.03        1.99      1.01 o 
  -2   6   6       64.18       57.20      3.01 o 
  -1   6   6        1.33        1.95      1.34 o 
   0   6   6      149.99      131.88      6.09 o 
   1   6   6       44.98       41.49      2.93 o 
   2   6   6        1.83        3.34      1.56 o 
   3   6   6        9.75       11.06      2.98 o 
   4   6   6       13.34       10.86      2.06 o 
 -10   7   6        2.83        1.50      1.72 o 
  -9   7   6        5.30        5.91      1.65 o 
  -8   7   6        2.08        4.67      1.58 o 
  -7   7   6        9.77        7.60      0.94 o 
  -6   7   6       13.16       13.93      1.71 o 
  -5   7   6       42.02       39.65      1.98 o 
  -4   7   6       74.54       70.18      3.03 o 
  -3   7   6       29.69       29.96      2.35 o 
  -2   7   6       17.96       23.33      2.65 o 
  -1   7   6       13.28       12.18      2.43 o 
   0   7   6       77.36       68.97      3.84 o 
   1   7   6       38.43       37.82      3.91 o 
   2   7   6       13.35       11.76      3.31 o 
   3   7   6        7.49        6.47      1.47 o 
   4   7   6        0.08        3.44      2.29 o 
  -9   8   6        0.27        1.44      1.97 o 
  -8   8   6        2.79        1.88      0.92 o 
  -7   8   6        0.28        1.07      0.81 o 
  -6   8   6       14.09       17.29      2.34 o 
  -5   8   6       54.87       55.65      3.16 o 
  -4   8   6       15.04       14.20      1.70 o 
  -3   8   6      114.29      116.21      5.71 o 
  -2   8   6       40.30       47.59      3.52 o 
  -1   8   6       78.24       81.83      3.84 o 
   0   8   6        0.14        0.40      1.46 o 
   1   8   6        9.55        7.45      1.70 o 
   2   8   6        9.86        8.02      1.50 o 
   3   8   6       23.96       29.32      2.71 o 
   4   8   6        2.45        6.14      2.99 o 
  -9   9   6        0.06        3.79      1.56 o 
  -8   9   6        0.00        0.82      1.64 o 
  -7   9   6        4.53        3.29      1.00 o 
  -6   9   6       15.47       14.80      1.38 o 
  -5   9   6        0.04        2.33      1.22 o 
  -4   9   6       36.47       37.84      4.19 o 
  -3   9   6       11.98       12.51      2.34 o 
  -2   9   6       20.03       20.32      1.99 o 
  -1   9   6       43.57       47.10      2.81 o 
   0   9   6        0.32        3.33      1.53 o 
   1   9   6        6.14        3.35      1.78 o 
   2   9   6        0.87        1.56      1.38 o 
   3   9   6       37.19       28.93      7.06 o 
   4   9   6        9.41        7.36      2.20 o 
  -9  10   6        3.44        4.04      1.92 o 
  -8  10   6        0.67        1.90      1.33 o 
  -7  10   6        0.44       -0.01      1.75 o 
  -6  10   6        2.54        2.93      0.96 o 
  -5  10   6        9.19        7.72      1.10 o 
  -4  10   6       35.43       41.95      2.17 o 
  -3  10   6       69.62       69.04      7.58 o 
  -2  10   6       54.01       61.64      3.07 o 
  -1  10   6       92.06       89.73      4.50 o 
   0  10   6       40.37       39.46      3.13 o 
   1  10   6        0.05        1.12      1.44 o 
   2  10   6        0.32        1.64      1.51 o 
   3  10   6        0.43        2.41      2.27 o 
   4  10   6        1.97        3.59      2.02 o 
  -9  11   6        6.89       10.11      3.46 o 
  -8  11   6       14.66       12.53      2.11 o 
  -7  11   6       76.26       74.64      7.45 o 
  -6  11   6       33.63       31.25      2.40 o 
  -5  11   6        7.05        7.35      1.83 o 
  -4  11   6       52.80       53.92      3.31 o 
  -3  11   6      109.77      121.12      4.27 o 
  -2  11   6      118.96      134.15      7.49 o 
  -1  11   6        1.85        1.52      1.53 o 
   0  11   6        7.76        7.91      2.57 o 
   1  11   6        8.74        7.18      1.84 o 
   2  11   6        1.29        2.38      1.77 o 
   3  11   6        2.96        2.03      1.86 o 
   4  11   6        1.84        1.66      2.39 o 
  -9  12   6        8.16        6.49      2.11 o 
  -8  12   6        0.02        1.95      1.26 o 
  -7  12   6        1.02        3.91      1.87 o 
  -6  12   6        5.16        6.75      1.60 o 
  -5  12   6        5.69        4.37      1.43 o 
  -4  12   6        7.46        5.20      1.33 o 
  -3  12   6        8.33        6.16      1.75 o 
  -2  12   6       18.04       26.15      3.56 o 
  -1  12   6       57.58       67.76      3.74 o 
   0  12   6       58.33       71.99      3.44 o 
   1  12   6        0.45        2.25      1.46 o 
   2  12   6        2.84        3.45      1.61 o 
   3  12   6        3.54        4.36      1.96 o 
  -8  13   6       14.55       11.52      1.77 o 
  -7  13   6        3.62        4.44      2.76 o 
  -6  13   6        6.70        8.62      1.54 o 
  -5  13   6        1.32        2.49      1.60 o 
  -4  13   6       21.52       18.16      1.91 o 
  -3  13   6        7.45        5.38      2.21 o 
  -2  13   6       53.18       55.36      3.89 o 
  -1  13   6        6.06        7.88      2.59 o 
   0  13   6       23.04       29.36      2.39 o 
   1  13   6        0.88        0.22      1.43 o 
   2  13   6        0.01       -0.19      1.41 o 
   3  13   6        1.96        2.94      1.90 o 
  -8  14   6        0.39        5.72      1.87 o 
  -7  14   6       31.47       22.06      2.48 o 
  -6  14   6        0.92        2.40      1.71 o 
  -5  14   6       18.90       21.49      2.41 o 
  -4  14   6       13.57        9.40      1.77 o 
  -3  14   6       82.21       89.89      8.18 o 
  -2  14   6       10.09       11.46      2.30 o 
  -1  14   6       44.71       55.06      3.93 o 
   0  14   6       28.94       26.93      3.21 o 
   1  14   6       12.56       15.13      2.00 o 
   2  14   6        0.13        1.55      1.98 o 
   3  14   6        2.39        1.17      2.07 o 
  -8  15   6        8.43        9.48      2.28 o 
  -7  15   6        2.21        4.00      1.48 o 
  -6  15   6       10.82       10.45      2.16 o 
  -5  15   6        0.02        1.56      1.42 o 
  -4  15   6        3.88        3.41      1.32 o 
  -3  15   6        2.50        3.13      1.55 o 
  -2  15   6        0.18        0.11      1.60 o 
  -1  15   6        9.91       12.18      2.42 o 
   0  15   6        0.12        2.13      1.42 o 
   1  15   6        0.28        0.86      1.83 o 
   2  15   6        0.00        0.62      1.70 o 
  -7  16   6        5.47        5.89      2.30 o 
  -6  16   6        7.36        5.04      1.81 o 
  -5  16   6       15.05       15.18      2.23 o 
  -4  16   6        0.85        0.04      1.87 o 
  -3  16   6       83.75      101.21      5.19 o 
  -2  16   6        6.40        5.87      2.25 o 
  -1  16   6        7.05        5.82      2.13 o 
   0  16   6        8.32        4.02      2.19 o 
   1  16   6        2.03        4.89      1.85 o 
   2  16   6        0.06       -1.39      1.69 o 
  -7  17   6        3.20        6.17      2.51 o 
  -6  17   6       17.50       22.31      5.39 o 
  -5  17   6        0.49        3.29      1.81 o 
  -4  17   6        4.98        5.41      1.60 o 
  -3  17   6       30.92       27.59      3.13 o 
  -2  17   6        6.81        5.32      2.32 o 
  -1  17   6        1.39        0.55      1.92 o 
   0  17   6        8.18        7.10      2.11 o 
   1  17   6        4.00        3.36      1.41 o 
  -6  18   6        0.00        2.81      1.86 o 
  -5  18   6        4.21        4.91      1.77 o 
  -4  18   6        0.14       -0.98      1.81 o 
  -3  18   6        1.51        3.23      1.49 o 
  -2  18   6        1.48        0.01      1.62 o 
  -1  18   6        0.35        5.87      2.29 o 
   0  18   6        0.80        0.16      1.02 o 
   1  18   6        0.83        1.49      2.21 o 
  -5  19   6        1.68        3.14      1.46 o 
  -4  19   6       10.55        8.11      2.04 o 
  -3  19   6        1.56        3.57      2.39 o 
  -2  19   6        4.52        6.11      1.94 o 
  -1  19   6        2.50        6.57      2.13 o 
   0  19   6        0.73        1.01      1.65 o 
  -4  20   6       18.04       12.24      2.82 o 
  -3  20   6        3.66        2.79      2.71 o 
  -2  20   6        0.68        2.17      2.40 o 
  -1  20   6        0.01        2.70      2.71 o 
  -9   0   7        9.36        8.64      2.13 o 
  -7   0   7       44.72       39.31      4.26 o 
  -5   0   7       34.98       32.68      3.01 o 
  -3   0   7        0.28        1.43      1.90 o 
  -1   0   7        0.33        5.01      2.45 o 
   1   0   7        1.46        1.54      2.35 o 
   3   0   7        0.37        2.31      2.16 o 
 -10   1   7        3.48        2.79      2.50 o 
  -9   1   7        1.65        2.63      1.14 o 
  -8   1   7       24.43       20.64      2.10 o 
  -7   1   7       10.23       11.26      1.47 o 
  -6   1   7        2.60        3.66      1.27 o 
  -5   1   7        0.31        1.29      1.30 o 
  -4   1   7       40.78       43.15      4.21 o 
  -3   1   7        2.57        3.94      2.02 o 
  -2   1   7       15.78       11.93      2.67 o 
  -1   1   7       12.20       10.48      1.41 o 
   0   1   7        4.16        3.32      1.66 o 
   1   1   7        2.32        2.35      0.90 o 
   2   1   7        0.84        4.35      1.33 o 
   3   1   7        2.58        3.37      1.95 o 
   4   1   7        5.46        7.16      3.56 o 
 -10   2   7        7.85        9.02      1.95 o 
  -9   2   7        0.37        0.64      2.54 o 
  -8   2   7       29.98       27.36      2.82 o 
  -7   2   7      171.65      168.04      8.03 o 
  -6   2   7       18.03       20.16      2.09 o 
  -5   2   7        9.01        8.77      1.83 o 
  -4   2   7        4.08        3.83      1.74 o 
  -3   2   7      290.01      300.38      7.00 o 
  -2   2   7       48.85       42.73      3.27 o 
  -1   2   7       10.87       10.86      1.92 o 
   0   2   7        3.29        1.12      1.44 o 
   1   2   7        0.34        3.25      1.38 o 
   2   2   7        1.20        2.85      2.21 o 
   3   2   7        6.04        5.82      1.87 o 
   4   2   7        0.58        8.99      4.77 o 
 -10   3   7        1.32        5.48      1.74 o 
  -9   3   7        0.03        2.36      1.37 o 
  -8   3   7       29.65       26.52      2.80 o 
  -7   3   7       58.65       72.08      4.13 o 
  -6   3   7        4.74        4.86      0.90 o 
  -5   3   7        1.68        1.97      0.68 o 
  -4   3   7       20.72       18.88      1.96 o 
  -3   3   7       15.48       12.09      1.88 o 
  -2   3   7       21.34       25.72      3.07 o 
  -1   3   7       16.69       19.96      2.09 o 
   0   3   7        0.12        1.81      2.42 o 
   1   3   7        5.46        7.70      2.43 o 
   2   3   7        0.28        4.22      1.58 o 
   3   3   7       17.51       17.76      4.10 o 
   4   3   7        0.14        3.91      7.79 o 
 -10   4   7        0.34        1.15      1.77 o 
  -9   4   7        3.10        4.33      1.63 o 
  -8   4   7        3.66        2.21      1.33 o 
  -7   4   7      172.85      159.51      5.60 o 
  -6   4   7        9.10       10.67      1.19 o 
  -5   4   7       42.60       40.85      2.29 o 
  -4   4   7        7.86        6.78      1.13 o 
  -3   4   7       56.51       59.06      3.41 o 
  -2   4   7        4.38        4.48      0.93 o 
  -1   4   7        4.84        5.18      1.26 o 
   0   4   7        5.02        2.14      2.45 o 
   1   4   7      184.54      215.35      8.73 o 
   2   4   7        1.24        2.77      1.41 o 
   3   4   7        3.02        3.95      1.31 o 
   4   4   7        0.36        2.81      3.17 o 
 -10   5   7        8.98        7.01      2.67 o 
  -9   5   7        2.02        2.51      1.52 o 
  -8   5   7        2.98        4.53      1.29 o 
  -7   5   7        9.37       10.96      1.30 o 
  -6   5   7       10.94       12.13      1.25 o 
  -5   5   7        7.57        7.72      1.04 o 
  -4   5   7       21.53       24.01      2.27 o 
  -3   5   7        1.74        2.83      1.08 o 
  -2   5   7       21.24       23.81      4.43 o 
  -1   5   7        0.44        0.96      1.69 o 
   0   5   7       22.93       23.40      2.18 o 
   1   5   7        0.38        2.27      1.57 o 
   2   5   7        3.55        3.57      1.86 o 
   3   5   7        2.98        2.30      1.32 o 
 -10   6   7        0.52       -1.17      2.31 o 
  -9   6   7        8.72        7.61      1.83 o 
  -8   6   7       20.37       13.53      3.31 o 
  -7   6   7       22.55       24.99      2.23 o 
  -6   6   7        4.81        4.73      1.09 o 
  -5   6   7        0.01        1.32      1.39 o 
  -4   6   7       52.08       54.42      3.15 o 
  -3   6   7        9.19        5.83      1.63 o 
  -2   6   7        2.28        2.52      1.16 o 
  -1   6   7       41.27       45.70      2.80 o 
   0   6   7       27.32       19.73      2.25 o 
   1   6   7        0.70        2.84      1.45 o 
   2   6   7        4.96        5.44      1.74 o 
   3   6   7       14.29        3.03      3.86 o 
  -9   7   7        1.13        3.89      2.38 o 
  -8   7   7        7.73        4.24      1.64 o 
  -7   7   7        0.73        0.69      1.07 o 
  -6   7   7       62.26       49.86      2.84 o 
  -5   7   7        5.34        3.89      1.17 o 
  -4   7   7       18.66       15.41      1.61 o 
  -3   7   7       17.79       17.39      3.45 o 
  -2   7   7        0.58        0.70      2.04 o 
  -1   7   7        0.01        2.14      1.47 o 
   0   7   7      147.64      145.84      8.18 o 
   1   7   7        5.22        5.01      1.35 o 
   2   7   7        0.60        2.84      1.42 o 
   3   7   7        0.82        4.49      3.51 o 
  -9   8   7        0.09        1.70      1.45 o 
  -8   8   7        3.08        2.51      1.75 o 
  -7   8   7        8.52        7.72      1.40 o 
  -6   8   7       32.30       31.38      2.25 o 
  -5   8   7        3.44        3.95      1.01 o 
  -4   8   7      101.12      113.80      5.20 o 
  -3   8   7        5.32       11.31      1.83 o 
  -2   8   7       59.75       61.61      5.06 o 
  -1   8   7        9.82        7.56      1.63 o 
   0   8   7       24.10       21.37      2.18 o 
   1   8   7        5.60        2.45      1.25 o 
   2   8   7        0.13        1.13      1.84 o 
   3   8   7        1.33        3.10      1.45 o 
  -9   9   7        0.00       -0.74      2.19 o 
  -8   9   7        0.48        2.38      1.53 o 
  -7   9   7        3.81        2.36      1.07 o 
  -6   9   7        1.06        3.51      1.02 o 
  -5   9   7       17.63       15.99      1.76 o 
  -4   9   7      207.23      216.72     12.70 o 
  -3   9   7       15.15       13.19      1.81 o 
  -2   9   7       77.87       90.33     10.18 o 
  -1   9   7        7.60        8.02      1.60 o 
   0   9   7        5.53        8.51      2.04 o 
   1   9   7        2.98        4.55      1.58 o 
   2   9   7        0.39        2.31      1.97 o 
   3   9   7        0.80        1.71      2.17 o 
  -9  10   7        6.30        3.08      2.34 o 
  -8  10   7       15.15       15.84      2.96 o 
  -7  10   7        0.01        1.27      1.16 o 
  -6  10   7        4.75        7.77      1.82 o 
  -5  10   7        8.90       11.67      1.54 o 
  -4  10   7        8.51        9.89      1.61 o 
  -3  10   7       19.04       17.96      2.21 o 
  -2  10   7        0.02        1.85      1.00 o 
  -1  10   7        9.30        9.97      1.75 o 
   0  10   7        0.69        1.74      1.39 o 
   1  10   7        6.45        6.27      1.61 o 
   2  10   7        0.48        0.98      1.67 o 
   3  10   7        0.39        2.31      2.32 o 
  -9  11   7        1.14        1.72      2.02 o 
  -8  11   7        4.59       -0.36      1.51 o 
  -7  11   7       15.06       15.75      1.93 o 
  -6  11   7        0.22        3.85      1.26 o 
  -5  11   7       11.99        9.04      1.92 o 
  -4  11   7        0.06        2.96      1.56 o 
  -3  11   7      154.76      159.03     11.30 o 
  -2  11   7       21.63       20.69      2.93 o 
  -1  11   7        0.72        1.00      1.63 o 
   0  11   7        0.85        2.40      1.78 o 
   1  11   7        2.73        2.18      1.62 o 
   2  11   7        1.75        4.95      2.22 o 
  -8  12   7        0.20        0.79      1.45 o 
  -7  12   7        0.04        1.94      2.03 o 
  -6  12   7        0.08        2.60      2.04 o 
  -5  12   7        2.14        3.71      2.39 o 
  -4  12   7       19.23       18.61      2.99 o 
  -3  12   7        9.75        7.60      2.40 o 
  -2  12   7       15.36       21.60      6.00 o 
  -1  12   7        0.69        1.66      2.12 o 
   0  12   7        6.49        7.70      2.36 o 
   1  12   7        6.25        5.82      1.74 o 
   2  12   7        3.65        4.29      1.75 o 
  -8  13   7        3.03        4.30      2.10 o 
  -7  13   7        5.84        4.80      2.11 o 
  -6  13   7        0.38        2.25      1.41 o 
  -5  13   7        3.00        4.36      1.84 o 
  -4  13   7        0.97        3.74      1.54 o 
  -3  13   7       15.61       13.07      1.78 o 
  -2  13   7        3.10        0.00      2.07 o 
  -1  13   7       15.45       14.67      3.34 o 
   0  13   7        1.85        3.33      2.68 o 
   1  13   7        0.75        1.26      1.13 o 
   2  13   7        0.00        4.12      3.77 o 
  -8  14   7        8.33        6.26      1.60 o 
  -7  14   7        1.27        1.18      1.76 o 
  -6  14   7        2.52        5.01      1.80 o 
  -5  14   7        6.26       10.93      4.05 o 
  -4  14   7        6.01        3.98      1.96 o 
  -3  14   7        0.73        3.32      1.56 o 
  -2  14   7        4.11        3.00      1.53 o 
  -1  14   7        2.32        0.38      2.10 o 
   0  14   7       18.06       13.82      2.44 o 
   1  14   7        7.24        8.74      1.87 o 
  -7  15   7        8.11       10.15      2.46 o 
  -6  15   7        1.28        4.36      1.79 o 
  -5  15   7        8.86        8.08      2.05 o 
  -4  15   7        0.38        3.90      2.30 o 
  -3  15   7       10.31       12.66      2.34 o 
  -2  15   7        0.83        0.72      1.65 o 
  -1  15   7        0.83        5.53      3.30 o 
   0  15   7        2.48        0.48      1.65 o 
   1  15   7        2.96        2.05      1.97 o 
  -7  16   7        2.35        4.87      3.07 o 
  -6  16   7        3.75        3.56      1.72 o 
  -5  16   7        5.20        5.13      2.47 o 
  -4  16   7       21.28       32.66      3.59 o 
  -3  16   7        3.72        5.36      2.21 o 
  -2  16   7        5.44        6.51      1.92 o 
  -1  16   7        1.14        2.89      2.16 o 
   0  16   7        0.08        3.61      1.96 o 
   1  16   7        0.05        1.26      3.36 o 
  -6  17   7        0.01        1.61      1.16 o 
  -5  17   7        7.05        4.80      1.49 o 
  -4  17   7        0.26        3.07      1.75 o 
  -3  17   7        1.25        1.95      1.29 o 
  -2  17   7        0.13        1.31      1.74 o 
  -1  17   7        1.36        0.55      1.96 o 
   0  17   7        1.75        2.50      1.68 o 
  -5  18   7        4.63        5.67      2.01 o 
  -4  18   7        3.54        0.16      1.65 o 
  -3  18   7        0.20        0.94      1.94 o 
  -2  18   7        1.93        1.69      2.30 o 
  -1  18   7        3.17        2.84      2.47 o 
  -4  19   7        0.64        2.17      2.43 o 
  -3  19   7       32.33       34.49      3.88 o 
  -2  19   7        0.30        4.26      2.68 o 
 -10   0   8        3.35        6.27      2.66 o 
  -8   0   8       43.10       31.68      3.83 o 
  -6   0   8       22.89       23.09      3.59 o 
  -4   0   8       40.99       36.63      4.72 o 
  -2   0   8        3.45        3.06      3.04 o 
   0   0   8        4.90        7.32      1.98 o 
   2   0   8        0.07        4.59      2.05 o 
 -10   1   8        5.45        5.50      1.96 o 
  -9   1   8        1.11        2.46      1.33 o 
  -8   1   8        6.35        5.40      1.08 o 
  -7   1   8        0.43        0.47      0.86 o 
  -6   1   8       15.16       17.43      1.77 o 
  -5   1   8       15.53       16.63      1.95 o 
  -4   1   8        3.84        4.14      1.92 o 
  -3   1   8       56.30       58.07      6.82 o 
  -2   1   8       14.17       11.12      1.89 o 
  -1   1   8        0.05        2.31      1.21 o 
   0   1   8       48.57       52.09      4.65 o 
   1   1   8        1.38        2.82      1.55 o 
   2   1   8        1.22        1.26      1.30 o 
 -10   2   8       12.04       10.50      2.09 o 
  -9   2   8        0.18        0.85      1.13 o 
  -8   2   8       25.06       21.06      1.93 o 
  -7   2   8       52.77       47.41      2.92 o 
  -6   2   8       32.33       31.56      2.42 o 
  -5   2   8        0.23        4.72      1.46 o 
  -4   2   8       30.27       37.99      3.49 o 
  -3   2   8        3.05        5.17      2.27 o 
  -2   2   8        3.08        1.40      1.45 o 
  -1   2   8       29.16       35.44      3.25 o 
   0   2   8        0.02        2.01      1.96 o 
   1   2   8        1.45        1.34      1.46 o 
   2   2   8        3.62        3.26      1.49 o 
 -10   3   8        0.48        3.66      3.55 o 
  -9   3   8        9.88       10.44      1.76 o 
  -8   3   8       38.90       36.30      2.85 o 
  -7   3   8       12.42       11.27      1.83 o 
  -6   3   8       17.65       23.17      2.30 o 
  -5   3   8        2.76        3.28      1.09 o 
  -4   3   8        1.62        0.72      2.38 o 
  -3   3   8       15.20       12.45      3.55 o 
  -2   3   8       13.02       14.84      2.73 o 
  -1   3   8        7.73        5.03      2.14 o 
   0   3   8        8.63       13.62      4.11 o 
   1   3   8        4.29        3.45      1.56 o 
   2   3   8        0.88        2.34      1.16 o 
  -9   4   8       24.19       21.87      2.70 o 
  -8   4   8       19.97       20.58      1.88 o 
  -7   4   8        0.66        0.83      1.14 o 
  -6   4   8      104.13      103.82      5.14 o 
  -5   4   8        1.79        1.58      2.16 o 
  -4   4   8        3.79        5.48      1.62 o 
  -3   4   8       10.89        9.19      3.02 o 
  -2   4   8        0.38        4.41      1.67 o 
  -1   4   8      107.53      129.77     10.24 o 
   0   4   8       25.69       22.15      3.14 o 
   1   4   8        0.68        2.90      1.99 o 
   2   4   8        1.22        3.37      1.05 o 
  -9   5   8       16.02       10.89      2.40 o 
  -8   5   8       40.02       45.46      5.09 o 
  -7   5   8        6.51        6.22      1.47 o 
  -6   5   8       63.74       65.06      3.98 o 
  -5   5   8        0.45        1.58      1.26 o 
  -4   5   8       61.89       64.50      4.38 o 
  -3   5   8       10.33       11.93      2.22 o 
  -2   5   8       42.34       48.73      4.25 o 
  -1   5   8       21.89       13.96      2.54 o 
   0   5   8       40.04       41.00      4.48 o 
   1   5   8        6.79        6.27      1.96 o 
   2   5   8        0.31       -1.04      1.78 o 
  -9   6   8        0.24        1.91      4.82 o 
  -8   6   8       21.79       16.18      3.29 o 
  -7   6   8       32.77       32.20      2.69 o 
  -6   6   8        6.88        6.06      1.51 o 
  -5   6   8        0.45        3.77      1.12 o 
  -4   6   8       31.84       28.09      2.65 o 
  -3   6   8       13.42       12.70      2.32 o 
  -2   6   8        1.47        2.63      2.32 o 
  -1   6   8       50.62       52.68      3.73 o 
   0   6   8        3.21        2.88      1.89 o 
   1   6   8        0.00        1.20      1.50 o 
   2   6   8        0.13        3.26      1.53 o 
  -9   7   8        2.65        2.13      2.86 o 
  -8   7   8        4.32        6.53      2.43 o 
  -7   7   8       26.60       22.94      2.37 o 
  -6   7   8        1.51        2.56      1.06 o 
  -5   7   8        6.22        7.97      1.50 o 
  -4   7   8       11.51        9.48      1.72 o 
  -3   7   8       11.25       10.03      1.71 o 
  -2   7   8       35.21       30.47      3.42 o 
  -1   7   8        0.01        1.81      2.02 o 
   0   7   8       10.19        6.41      2.08 o 
   1   7   8        2.92        0.14      1.91 o 
   2   7   8        0.76        1.36      1.38 o 
  -9   8   8        4.60        3.51      2.21 o 
  -8   8   8        0.43       -0.78      4.56 o 
  -7   8   8        5.44        5.34      1.25 o 
  -6   8   8        0.11        3.34      1.01 o 
  -5   8   8        0.02       -1.16      1.22 o 
  -4   8   8        0.06        0.31      1.50 o 
  -3   8   8       51.80       54.71      4.51 o 
  -2   8   8        0.77        1.12      0.93 o 
  -1   8   8        7.84        5.64      2.08 o 
   0   8   8        0.04        0.83      1.95 o 
   1   8   8        9.43       10.82      2.11 o 
   2   8   8        0.87        2.48      1.08 o 
  -9   9   8       10.94       10.29      4.51 o 
  -8   9   8        0.57        2.26      1.62 o 
  -7   9   8        1.12        1.74      2.89 o 
  -6   9   8        0.77        2.01      1.31 o 
  -5   9   8        0.01        2.30      1.34 o 
  -4   9   8       12.12       13.35      1.67 o 
  -3   9   8        9.83        8.84      1.35 o 
  -2   9   8       10.88        7.02      1.73 o 
  -1   9   8       15.82        6.75      1.73 o 
   0   9   8        7.00        7.04      2.01 o 
   1   9   8        1.66       -0.01      2.22 o 
   2   9   8        0.40       -1.15      2.19 o 
  -8  10   8        1.07        3.00      1.80 o 
  -7  10   8        0.93        2.79      1.56 o 
  -6  10   8        2.87        4.40      1.34 o 
  -5  10   8        2.21        0.31      1.41 o 
  -4  10   8       71.30       69.73      6.29 o 
  -3  10   8      109.18      131.38     10.76 o 
  -2  10   8        0.66        1.46      1.12 o 
  -1  10   8        0.59        1.94      1.69 o 
   0  10   8        6.13        5.13      2.30 o 
   1  10   8        0.42        2.92      1.48 o 
  -8  11   8        2.77        1.55      2.35 o 
  -7  11   8        0.19        2.01      1.49 o 
  -6  11   8        0.58        1.09      1.29 o 
  -5  11   8        5.29        5.22      1.30 o 
  -4  11   8        2.01        4.66      1.90 o 
  -3  11   8        0.00        1.12      1.82 o 
  -2  11   8        0.03        3.18      1.20 o 
  -1  11   8        4.12        5.65      1.76 o 
   0  11   8        4.18       10.26      2.50 o 
   1  11   8        0.11       -0.32      1.74 o 
  -8  12   8        0.06        1.18      1.53 o 
  -7  12   8       24.52       31.22      3.19 o 
  -6  12   8        8.54       10.13      2.04 o 
  -5  12   8        0.95        1.41      1.49 o 
  -4  12   8        0.44        3.05      1.64 o 
  -3  12   8       23.97       25.84     10.58 o 
  -2  12   8       21.31       17.18      4.06 o 
  -1  12   8        2.26        3.46      2.01 o 
   0  12   8        9.48       10.45      3.25 o 
   1  12   8        0.03        1.22      3.09 o 
  -7  13   8        1.68        3.68      2.22 o 
  -6  13   8        3.44        0.40      1.36 o 
  -5  13   8        0.19       -0.44      1.73 o 
  -4  13   8       19.44       17.12      2.91 o 
  -3  13   8        0.11        1.64      1.83 o 
  -2  13   8       22.12       25.73      5.49 o 
  -1  13   8        0.00        2.90      2.08 o 
   0  13   8        0.05        0.01      2.43 o 
  -7  14   8        1.24        2.95      2.55 o 
  -6  14   8        7.53        9.42      2.04 o 
  -5  14   8        2.85        3.12      1.44 o 
  -4  14   8        1.27        0.00      1.94 o 
  -3  14   8       10.81        9.48      2.97 o 
  -2  14   8       11.72        9.63      1.80 o 
  -1  14   8        1.12        2.63      2.01 o 
   0  14   8        0.00       -0.30      2.41 o 
  -6  15   8        0.56        2.71      1.96 o 
  -5  15   8        0.08        1.48      1.42 o 
  -4  15   8       13.57       12.00      2.37 o 
  -3  15   8        0.56        2.10      1.73 o 
  -2  15   8        5.70        6.73      2.62 o 
  -1  15   8        1.70        5.51      2.70 o 
  -6  16   8        2.37        3.67      2.40 o 
  -5  16   8       10.40       11.14      2.42 o 
  -4  16   8        4.81        2.52      1.66 o 
  -3  16   8        0.99        2.55      1.47 o 
  -2  16   8        0.03       -0.08      2.03 o 
  -4  17   8        0.85        2.11      2.17 o 
  -3  17   8       10.28       21.45      3.25 o 
  -9   0   9       13.51       14.08      5.98 o 
  -7   0   9        0.09        4.51      2.03 o 
  -5   0   9       23.76       23.60      4.07 o 
  -3   0   9        7.03        0.45      4.18 o 
  -1   0   9        2.29        0.50      2.76 o 
   1   0   9        7.66        4.93      2.21 o 
  -9   1   9        0.96        9.55      5.78 o 
  -8   1   9        1.78        1.62      1.57 o 
  -7   1   9        7.54        3.22      1.95 o 
  -6   1   9        2.39        3.36      2.54 o 
  -5   1   9        3.74        5.82      1.98 o 
  -4   1   9        2.30        2.49      2.05 o 
  -3   1   9       16.08       14.44      3.57 o 
  -2   1   9        0.33        4.59      2.14 o 
  -1   1   9        1.98        4.54      1.62 o 
   0   1   9        1.92        4.00      2.12 o 
   1   1   9        0.02        1.82      1.48 o 
  -9   2   9        1.40        2.97      4.20 o 
  -8   2   9        0.34        2.57      1.34 o 
  -7   2   9        1.18        1.81      1.50 o 
  -6   2   9       18.17       19.54      2.77 o 
  -5   2   9       47.33       47.16      4.92 o 
  -4   2   9        5.18        4.14      1.76 o 
  -3   2   9        1.64        3.21      2.21 o 
  -2   2   9       13.83       16.18      3.09 o 
  -1   2   9        0.40        3.05      1.65 o 
   0   2   9        1.20        5.19      2.53 o 
   1   2   9        0.38        1.45      1.84 o 
  -9   3   9       10.71       12.30      3.22 o 
  -8   3   9        0.00        2.33      1.05 o 
  -7   3   9       20.20       17.26      2.66 o 
  -6   3   9        0.60        2.30      2.80 o 
  -5   3   9        0.81        1.85      2.08 o 
  -4   3   9       19.56       15.32      2.50 o 
  -3   3   9        5.89        4.53      1.38 o 
  -2   3   9        4.04        6.11      2.12 o 
  -1   3   9        0.06        3.37      1.47 o 
   0   3   9        1.14        4.66      1.56 o 
   1   3   9        7.64        1.31      1.54 o 
  -9   4   9        4.25        7.22      3.20 o 
  -8   4   9        0.00        1.25      1.37 o 
  -7   4   9       10.01       10.31      2.50 o 
  -6   4   9        1.58        4.75      1.50 o 
  -5   4   9       11.18       10.07      1.89 o 
  -4   4   9        0.23        0.70      2.08 o 
  -3   4   9        1.42        4.03      2.75 o 
  -2   4   9        1.17        4.35      1.94 o 
  -1   4   9        9.51       12.62      2.88 o 
   0   4   9        1.15        0.07      1.88 o 
   1   4   9        0.23        3.16      1.49 o 
  -9   5   9        8.59       11.76      3.37 o 
  -8   5   9        5.66        4.66      1.65 o 
  -7   5   9       27.30       24.35      2.89 o 
  -6   5   9        9.80        9.67      2.17 o 
  -5   5   9        0.27        5.32      2.78 o 
  -4   5   9       13.86       14.42      2.46 o 
  -3   5   9        2.00        4.16      1.60 o 
  -2   5   9       11.36       13.23      2.14 o 
  -1   5   9        1.67        1.85      1.48 o 
   0   5   9        0.19        5.82      1.48 o 
   1   5   9        2.00       -0.50      1.66 o 
  -9   6   9        1.32        6.09      4.77 o 
  -8   6   9        5.96        8.03      2.70 o 
  -7   6   9        0.41        2.70      1.57 o 
  -6   6   9       25.59       21.27      2.46 o 
  -5   6   9        2.18        2.90      1.80 o 
  -4   6   9       12.19       10.49      2.64 o 
  -3   6   9       15.64       22.00      2.67 o 
  -2   6   9        1.66        3.47      1.89 o 
  -1   6   9       19.14       14.56      2.78 o 
   0   6   9        2.90        4.48      2.32 o 
   1   6   9        0.12       -1.43      1.88 o 
  -8   7   9        0.09       -0.71      2.43 o 
  -7   7   9       20.73       20.88      2.54 o 
  -6   7   9        8.03       10.46      2.24 o 
  -5   7   9        2.54        4.27      1.28 o 
  -4   7   9       55.23       57.69      3.79 o 
  -3   7   9       33.60       27.39      3.43 o 
  -2   7   9       23.29       20.11      3.56 o 
  -1   7   9        0.10        1.58      1.27 o 
   0   7   9       12.84        7.88      2.15 o 
  -8   8   9        0.27        2.60      2.66 o 
  -7   8   9       10.48        7.01      2.08 o 
  -6   8   9        5.23        6.58      1.88 o 
  -5   8   9        0.46        3.10      1.56 o 
  -4   8   9        0.01       -0.75      2.19 o 
  -3   8   9        0.22        1.14      2.05 o 
  -2   8   9        1.17        3.26      1.53 o 
  -1   8   9        7.23        4.65      1.51 o 
   0   8   9        7.24        6.88      2.02 o 
  -8   9   9        7.41       10.07      4.47 o 
  -7   9   9        0.51        1.89      1.30 o 
  -6   9   9        4.43        4.92      3.12 o 
  -5   9   9        0.00        0.81      2.54 o 
  -4   9   9        0.37        0.63      2.07 o 
  -3   9   9        2.23        2.89      1.53 o 
  -2   9   9        0.50        1.60      1.54 o 
  -1   9   9        0.02        3.11      1.55 o 
   0   9   9        1.78        2.55      1.75 o 
  -8  10   9        1.89        3.81      3.94 o 
  -7  10   9        0.67        3.60      2.51 o 
  -6  10   9        5.41        3.25      5.09 o 
  -5  10   9        1.18        4.99      2.79 o 
  -4  10   9       15.38       14.57      3.56 o 
  -3  10   9       38.76       33.60      5.71 o 
  -2  10   9        0.36        0.66      1.91 o 
  -1  10   9        0.06        1.92      1.52 o 
   0  10   9        5.22        2.92      2.38 o 
  -7  11   9       10.91        9.06      2.69 o 
  -6  11   9        4.44        4.74      2.35 o 
  -5  11   9        1.24        2.89      2.85 o 
  -4  11   9       15.01       13.81      3.27 o 
  -3  11   9        0.57        1.26      2.64 o 
  -2  11   9        2.30        0.76      3.03 o 
  -1  11   9        0.00        4.26      1.66 o 
  -7  12   9        0.75        2.94      5.62 o 
  -6  12   9        2.06        3.72      3.28 o 
  -5  12   9        0.73        5.86      2.42 o 
  -4  12   9        0.72        1.53      2.19 o 
  -3  12   9        5.38        5.24      2.79 o 
  -2  12   9        0.18        5.63      3.18 o 
  -1  12   9       10.19       10.40      2.54 o 
  -6  13   9        5.75        7.72      2.70 o 
  -5  13   9        1.97        2.93      2.08 o 
  -4  13   9        0.64        3.21      2.54 o 
  -3  13   9        0.20       -0.77      2.41 o 
  -2  13   9        0.73        0.30      3.24 o 
  -5  14   9        0.50       -1.23      1.72 o 
  -4  14   9        1.00       -0.18      3.06 o 
  -3  14   9        0.00       -0.76      2.53 o 
  -8   0  10        0.01       -2.21      2.51 o 
  -6   0  10        0.04        3.32      1.63 o 
  -4   0  10        0.02        4.50      2.51 o 
  -2   0  10        8.34        2.32      2.90 o 
  -8   1  10        0.63       -0.01      1.79 o 
  -7   1  10        4.22        5.17      1.70 o 
  -6   1  10        2.90        5.43      1.76 o 
  -5   1  10        4.88        3.99      1.56 o 
  -4   1  10        0.30        1.14      1.56 o 
  -3   1  10        3.55        7.48      2.31 o 
  -2   1  10        0.01        3.51      1.50 o 
  -1   1  10        0.76        1.44      1.30 o 
  -8   2  10        0.11        1.29      0.99 o 
  -7   2  10        3.46        3.01      1.84 o 
  -6   2  10        1.13        4.07      1.54 o 
  -5   2  10        1.36        2.81      1.19 o 
  -4   2  10        1.46        3.53      1.45 o 
  -3   2  10       31.24       36.49      3.88 o 
  -2   2  10        0.02        1.39      1.83 o 
  -1   2  10        0.02       -0.50      1.56 o 
  -8   3  10        0.76        2.56      1.02 o 
  -7   3  10        1.10        2.54      2.04 o 
  -6   3  10        7.75        6.12      2.33 o 
  -5   3  10        0.99        5.76      1.82 o 
  -4   3  10        9.74        5.85      2.03 o 
  -3   3  10        4.46        6.46      2.24 o 
  -2   3  10        6.56        5.14      1.88 o 
  -1   3  10        0.69        0.23      2.18 o 
  -8   4  10        0.64        3.78      1.16 o 
  -7   4  10        0.07        1.98      1.82 o 
  -6   4  10        8.65        6.52      2.09 o 
  -5   4  10       11.64       11.74      2.66 o 
  -4   4  10       19.42       18.06      3.10 o 
  -3   4  10       21.98       19.02      2.79 o 
  -2   4  10        0.02        2.10      2.14 o 
  -1   4  10        0.14        1.77      1.42 o 
  -8   5  10        0.06        3.69      2.92 o 
  -7   5  10        7.08        7.04      1.77 o 
  -6   5  10       29.24       28.43      3.41 o 
  -5   5  10        2.33        3.82      1.39 o 
  -4   5  10        5.45       11.38      2.72 o 
  -3   5  10       13.52       16.29      2.93 o 
  -2   5  10        9.66        9.29      1.91 o 
  -1   5  10        0.73        4.86      2.10 o 
  -8   6  10        0.76        3.99      2.29 o 
  -7   6  10        7.24        7.88      1.79 o 
  -6   6  10        0.93        2.80      1.37 o 
  -5   6  10        0.57        1.96      1.46 o 
  -4   6  10       11.40        9.71      2.61 o 
  -3   6  10        1.60        0.79      2.36 o 
  -2   6  10        1.03        1.46      1.36 o 
  -1   6  10        0.54       -0.57      1.80 o 
  -7   7  10        0.41        2.69      1.06 o 
  -6   7  10        0.47        0.51      1.46 o 
  -5   7  10        0.63        3.42      1.89 o 
  -4   7  10       32.92       37.14      5.66 o 
  -3   7  10        0.48       -0.07      2.07 o 
  -2   7  10        0.86        1.80      1.40 o 
  -7   8  10        8.59        5.56      2.35 o 
  -6   8  10       21.29       22.02      4.73 o 
  -5   8  10        0.12        1.70      2.35 o 
  -4   8  10        0.01        2.10      1.81 o 
  -3   8  10       11.18        9.38      2.26 o 
  -2   8  10        0.80        4.89      1.98 o 
  -7   9  10        0.00       -1.67      4.68 o 
  -6   9  10        5.39        8.39      3.58 o 
  -5   9  10        3.00        2.23      2.28 o 
  -4   9  10        0.77        3.94      1.82 o 
  -3   9  10       21.09       14.31      5.58 o 
  -2   9  10        0.44        6.86      2.33 o 
  -6  10  10        6.79        9.66      2.71 o 
  -5  10  10        2.74        6.70      2.80 o 
  -4  10  10        0.91        0.98      1.70 o 
  -3  10  10        0.40        3.99      2.52 o 
  -5  11  10        0.16        5.98      3.32 o 
  -4  11  10        0.22        4.89      2.72 o 
  -5   0  11        1.21        1.87      1.85 o 
  -3   0  11        0.25        0.08      3.10 o 
  -6   1  11        1.97        3.30      1.82 o 
  -5   1  11        0.67        3.88      1.60 o 
  -4   1  11        0.44        0.14      2.37 o 
  -3   1  11        1.29        3.37      1.79 o 
  -6   2  11        2.67        3.43      2.19 o 
  -5   2  11        0.25        1.91      1.87 o 
  -4   2  11        2.20        4.41      2.36 o 
  -6   3  11        5.01        3.69      1.89 o 
  -5   3  11        4.07        3.19      2.11 o 
  -4   3  11        4.53        9.61      2.49 o 
  -6   4  11        0.10        0.78      2.14 o 
  -5   4  11        0.01        6.48      2.27 o 
  -4   4  11        0.51        3.45      1.70 o 
  -5   5  11        2.26        4.47      2.08 o 
                                                 
